# Supplementary material for: A transcriptomic signature that predicts prehypertension in adolescence and higher systolic blood pressure in childhood
Source: JCI Insight. 2025 Dec 8;10(23):e192837. doi: 10.1172/jci.insight.192837 (PMC12890495; doi:10.1172/jci.insight.192837)
Supplement: Supporting data values [file jciinsight-10-192837-s170.xlsx]

## Sheet: figure 2
Status	Birthweight (g)
Normal	3710
Normal	3400
Normal	3100
Normal	3340
Normal	4040
Normal	3840
Normal	3860
Normal	3540
Normal	3520
Catch up SGA	2780
Normal	3260
Normal	3880
Catch up SGA	2980
Normal	3430
Normal	NA
Normal	3660
Normal	3360
Normal	2980
Normal	3570
Normal	3400
Normal	3030
Normal	3180
Normal	3630
Normal	2980
Normal	3630
Normal	3200
Normal	3740
Normal	3940
Normal	3500
Normal	3460
Normal	NA
Normal	3240
Normal	3420
Catch down LGA	4420
Catch up SGA	2720
Normal	3540
Normal	3420
Normal	3360
Normal	NA
Normal	3340
Normal	2900
Normal	3790
Normal	3880
Normal	3430
Catch up SGA	2620
Normal	NA
Normal	NA
Catch up SGA	2600
Normal	3860
Normal	3740
Normal	3980
Normal	3180
Normal	3300
Normal	3240
Normal	3040
Normal	3740
Normal	3060
Normal	3205
Normal	3680
Normal	3640
Normal	NA
Catch down LGA	4140
Catch down LGA	4020
Normal	2660
Normal	3300
Normal	3170
Normal	2640
Normal	1485
Normal	3980
Normal	2720
Normal	3400
Normal	2990
Non-Catch up SGA	2925
Normal	3400
Normal	3200
Catch down LGA	4380
Normal	3120
Normal	3540
Normal	3040
Normal	3840
Normal	3100
Normal	2820
Catch down LGA	4820
Normal	3110
Normal	2940
Normal	3740
Normal	3620
Normal	3160
Normal	3300
Normal	1960
Normal	3440
Catch down LGA	4150
Normal	3340
Normal	3600
Normal	3700
Normal	3250
Normal	2940
Normal	3240
Normal	3660
Normal	3000
Normal	NA
Normal	3700
Catch up SGA	2630
Normal	3400
Non-Catch down LGA	4640
Normal	3000
Normal	4000
Normal	3540
Normal	2860
Normal	3100
Normal	3280
Normal	3330
Normal	2605
Normal	NA
Normal	NA
Normal	3320
Normal	2940
Normal	3660
Normal	3290
Normal	NA
Normal	3080
Catch up SGA	2910
Normal	3480
Normal	3540
Normal	3220
Normal	2840
Normal	2920
Normal	NA
Normal	3620
Normal	3700
Catch up SGA	2370
Normal	3880
Normal	3640
Catch up SGA	2720
Normal	NA
Normal	NA
Normal	NA
Normal	2380
Normal	3640
Catch down LGA	4680
Normal	3500
Normal	NA
Normal	3680
Non-Catch down LGA	4250
Normal	4100
Normal	3760
Normal	2820
Normal	3200
Normal	3800
Normal	NA
Normal	4000
Normal	4120
Normal	3330
Normal	3380
Normal	3370
Normal	3940
Catch up SGA	2720
Normal	3400
Normal	NA
Normal	3860
Normal	NA
Normal	3780
Normal	3600
Catch up SGA	2760
Normal	3350
Normal	3470
Normal	3740
Normal	3400
Normal	3280
Catch up SGA	3050
Normal	3600
Normal	3970
Normal	NA
Normal	4000
Non-Catch down LGA	4640
Normal	3060
Normal	3620
Normal	3600
Normal	3580
Normal	3500
Normal	3340
Normal	3320
Normal	3400
Normal	3120
Normal	3480
Normal	3500
Normal	3280
Catch up SGA	2840
Normal	2960
Non-Catch down LGA	4070
Normal	3800
Normal	3240
Normal	3660
Normal	3600
Normal	4100
Normal	3140
Normal	3800
Normal	3230
Normal	3360
Normal	2580
Normal	3480
Normal	2780
Normal	3060
Normal	3040
Normal	NA
Normal	3520
Normal	2250
Normal	NA
Normal	3610
Normal	3620
Normal	2880
Normal	3400
Normal	3320
Normal	2400
Normal	3629
Normal	NA
Normal	3900
Normal	NA
Normal	3180
Normal	3640
Normal	3250
Normal	3600
Catch up SGA	1800
Catch up SGA	2000
Normal	3740
Normal	2980
Normal	3530
Normal	NA
Normal	3080
Normal	3500
Normal	3460
Normal	2820
Normal	2020
Normal	4035
Normal	2980
Normal	3400
Catch up SGA	2660
Normal	3300
Catch up SGA	2760
Normal	3520
Normal	3400
Normal	4060
Normal	NA
Normal	3680
Normal	3480
Normal	3600
Normal	3520
Catch up SGA	2780
Normal	2940
Normal	3200
Normal	2200
Normal	NA
Normal	3940
Non-Catch up SGA	2620
Catch down LGA	5240
Normal	4000
Normal	3000
Normal	4000
Normal	3100
Normal	3280
Normal	3720
Catch up SGA	2400
Normal	NA
Normal	3160
Normal	3460
Normal	3360
Catch down LGA	4195
Normal	3800
Normal	2300
Normal	3900
Normal	1470
Normal	3340
Normal	3700
Normal	NA
Normal	3130
Normal	3520
Normal	NA
Normal	3040
Normal	2700
Normal	3400
Normal	NA
Normal	3500
Catch down LGA	3980
Normal	NA
Normal	3480
Normal	3520
Normal	3700
Normal	4100
Normal	3770
Normal	3860
Normal	3900
Normal	3450
Normal	3830
Normal	3180
Normal	3200
Normal	3010
Normal	3300
Normal	3080
Normal	3240
Normal	3600
Normal	3660
Normal	3160
Normal	3960
Normal	2970
Catch up SGA	2710
Normal	3730
Normal	2700
Catch up SGA	2860
Normal	NA
Normal	2920
Normal	NA
Normal	1560
Normal	3270
Normal	2665
Normal	2330
Normal	3500
Normal	3280
Normal	3320
Normal	3720
Normal	3840
Normal	3100
Normal	3500
Normal	2800
Normal	3520
Normal	3230
Normal	3920
Normal	3400
Normal	3035
Normal	3720
Normal	3560
Normal	1670
Normal	1310
Normal	3900
Normal	1735
Normal	3220
Normal	3540
Normal	3500
Normal	3160
Normal	3580
Catch down LGA	4000
Normal	2805
Catch up SGA	2820
Normal	3200
Normal	3220
Normal	3160
Normal	3940
Normal	2900
Normal	2780
Normal	3860
Normal	3210
Normal	NA
Normal	3860
Normal	3060
Normal	3920
Non-Catch down LGA	4200
Normal	3300
Normal	2950
Normal	NA
Normal	3680
Normal	2880
Normal	3180
Normal	3840
Normal	3220
Normal	3520
Catch down LGA	4300
Normal	3520
Normal	3980
Normal	NA
Normal	3720
Normal	3180
Normal	3100
Normal	3520
Normal	2840
Normal	NA
Normal	3120
Normal	2800
Normal	2980
Normal	3420
Catch down LGA	4160
Catch down LGA	3040
Normal	3320
Normal	NA
Catch up SGA	2640
Normal	3660
Normal	3360
Normal	3000
Normal	2480
Normal	2380
Normal	NA
Normal	3220
Normal	3880
Normal	3280
Normal	3650
Normal	2606
Normal	3340
Normal	3940
Normal	4020
Normal	3230
Normal	3520
Normal	3440
Normal	3480
Normal	2920
Normal	3840
Normal	3300
Catch up SGA	2925
Normal	3075
Normal	3500
Normal	3720
Normal	3380
Normal	3130
Normal	NA
Normal	3500
Catch up SGA	2840
Normal	3900
Catch down LGA	4280
Non-Catch down LGA	4020
Normal	3300
Normal	NA
Normal	2580
Normal	3820
Normal	4100
Normal	3140
Normal	3900
Normal	3000
Normal	2110
Normal	3450
Normal	3440
Normal	2130
Normal	3920
Normal	3540
Normal	3540
Normal	3700
Normal	3560
Normal	3320
Catch down LGA	4730
Normal	2980
Normal	3110
Normal	1820
Normal	3500
Normal	3600
Normal	3720
Normal	2940
Normal	3700
Normal	3560
Normal	3240
Normal	3360
Normal	3400
Normal	3080
Non-Catch down LGA	3980
Normal	3300
Normal	3900
Normal	3820
Normal	3560
Catch up SGA	2340
Catch up SGA	2600
Normal	3000
Normal	3580
Normal	3910
Normal	4100
Normal	3100
Normal	2840
Catch down LGA	4200
Catch down LGA	4060
Normal	NA
Normal	3720
Normal	3580
Normal	4100
Non-Catch down LGA	4700
Normal	3380
Normal	2960
Normal	3580
Catch down LGA	3960
Normal	3400
Normal	3380
Normal	3200
Normal	3760
Normal	NA
Catch up SGA	2510
Normal	NA
Normal	1780
Normal	3700
Normal	3610
Normal	2500
Catch up SGA	2100
Normal	3500
Normal	3000
Normal	3200
Normal	3660
Normal	3520
Normal	3620
Normal	3380
Normal	NA
Normal	3180
Normal	3520
Catch down LGA	4380
Normal	2920
Normal	3570
Normal	3130
Normal	NA
Normal	3600
Normal	3060
Normal	3200
Normal	3600
Normal	3420
Normal	3740
Normal	3580
Normal	2980
Normal	3680
Normal	3520
Normal	3600
Normal	3040
Normal	3880
Normal	3880
Normal	3520
Normal	3440
Normal	3380
Normal	3280
Normal	3580
Normal	3400
Normal	3460
Normal	3910
Normal	3800
Normal	3900
Normal	2560
Normal	3240
Normal	NA
Normal	3860
Catch up SGA	2360
Normal	3280
Normal	3360
Catch down LGA	4800
Normal	2940
Normal	2960
Normal	3220
Normal	3550
Normal	3340
Normal	3010
Catch up SGA	2720
Normal	3130
Normal	3300
Normal	3200
Normal	3500
Normal	3200
Normal	3340
Normal	3680
Normal	3800
Catch up SGA	2180
Normal	3230
Normal	3040
Normal	2200
Normal	3230
Normal	3500
Non-Catch down LGA	4540
Normal	3290
Catch up SGA	2500
Normal	3720
Normal	3040
Normal	2250
Normal	3570
Normal	3860
Normal	3800
Normal	3670
Normal	3280
Normal	3220
Normal	3260
Normal	3400
Normal	3640
Normal	3460
Normal	2840
Normal	2720
Catch up SGA	2900
Normal	3700
Normal	4000
Normal	3720
Normal	NA
Normal	3260
Normal	2940
Normal	3060
Normal	NA
Normal	3980
Normal	NA
Normal	3620
Normal	3400
Normal	3610
Normal	3090
Normal	3030
Normal	3010
Normal	3510
Normal	3500
Catch up SGA	2720
Normal	3180
Normal	NA
Normal	NA
Normal	3400
Normal	3370
Normal	3640
Catch up SGA	2860
Normal	3440
Normal	1183
Normal	3780
Catch up SGA	3060
Normal	3580
Normal	3680
Normal	3480
Normal	3340
Normal	3160
Catch up SGA	2570
Normal	3730
Normal	3600
Normal	4180
Normal	3340
Normal	3380
Normal	3430
Normal	3760
Normal	3330
Normal	3460
Normal	4150
Normal	3850
Normal	3120
Normal	3360
Normal	3690
Normal	3250
Normal	3380
Normal	3320
Normal	3260
Normal	3120
Catch up SGA	2350
Normal	3480
Normal	2900
Normal	3280
Normal	3000
Normal	2710
Normal	3760
Normal	3180
Normal	3860
Normal	3970
Normal	3880
Normal	3500
Normal	3460
Normal	2800
Normal	2800
Normal	3740
Normal	3630
Normal	4020
Normal	3380
Normal	3240
Normal	3590
Normal	2500
Normal	3960
Normal	3100
Normal	3100
Normal	NA
Normal	3200
Catch down LGA	4060
Normal	NA
Catch down LGA	4200
Normal	3400
Normal	3680
Normal	3560
Normal	2860
Normal	3060
Normal	4000
Normal	3560
Catch down LGA	4030
Normal	3645
Normal	4080
Normal	3400
Normal	3420
Normal	3140
Normal	3360
Normal	2800
Normal	3410
Normal	3830
Normal	3220
Normal	3540
Normal	3900
Normal	NA
Normal	3120
Normal	NA
Normal	3480
Normal	3800
Normal	3460
Catch down LGA	4780
Normal	3940
Normal	3180
Normal	1040
Normal	3200
Normal	3780
Normal	3080
Normal	3610
Normal	3400
Normal	2900
Normal	3980
Normal	3120
Normal	3140
Normal	1480
Normal	2840
Normal	3380
Normal	3450
Normal	3680
Normal	3200
Normal	3200
Normal	3710
Normal	2900
Normal	3900
Normal	3220
Normal	2800
Normal	3310
Normal	3910
Normal	3250
Normal	3460
Normal	3230
Normal	3280
Normal	3020
Normal	3980
Normal	3180
Normal	3080
Normal	3090
Normal	3120
Normal	3400
Normal	3340
Normal	4050
Normal	4240
Normal	4100
Normal	3660
Normal	NA
Normal	3780
Normal	3540
Normal	NA
Normal	4140
Normal	2940
Normal	3300
Normal	3040
Normal	3180
Catch down LGA	4140
Normal	3220
Normal	3560
Normal	3200
Normal	3090
Normal	3190
Normal	3760
Normal	2980
Catch down LGA	4500
Normal	3740
Normal	2950
Normal	3150
Normal	3260
Normal	3980
Normal	3630
Normal	3240
Normal	3300
Catch down LGA	4640
Catch down LGA	4750
Normal	2720
Normal	3560
Normal	3200
Catch down LGA	4260
Normal	3470
Normal	4200
Normal	3150
Catch up SGA	2680
Normal	4000
Normal	3740
Normal	3180
Non-Catch down LGA	4920
Normal	3260
Catch up SGA	2230
Normal	3740
Normal	3840
Non-Catch down LGA	4600
Normal	3830
Normal	3710
Normal	2960
Normal	NA
Normal	3740
Normal	3040
Normal	3680
Normal	3120
Normal	3640
Catch down LGA	4160
Normal	3720
Normal	3490
Normal	3420
Normal	3380
Normal	NA
Normal	2690
Normal	3680
Normal	3210
Normal	3380
Normal	3300
Normal	3775
Normal	3180
Normal	3540
Normal	3900
Normal	3620
Normal	3040
Normal	4080
Normal	NA
Normal	3500
Non-Catch down LGA	4480
Normal	2960
Normal	3100
Normal	4014
Normal	3700
Catch up SGA	2800
Normal	3400
Normal	4080
Non-Catch down LGA	4200
Catch up SGA	2890
Normal	3830
Normal	2840
Normal	2910
Normal	3480
Normal	2760
Normal	3560
Normal	3400
Normal	3700
Normal	3800
Normal	3770
Normal	3280
Normal	3180
Normal	3800
Normal	3540
Normal	3430
Normal	1221
Catch down LGA	4120
Normal	3720
Normal	3220
Normal	3800
Catch down LGA	4140
Normal	3840
Normal	3320
Normal	3640
Normal	3970
Normal	3820
Normal	3360
Normal	NA
Normal	3480
Catch up SGA	2810
Normal	3360
Normal	NA
Normal	3740
Normal	3320
Normal	3580
Normal	3800
Normal	3740
Normal	3560
Normal	3780
Normal	3840
Normal	3900
Normal	3300
Normal	3520
Normal	3860
Normal	3320
Normal	3660
Normal	NA
Catch up SGA	2880
Normal	2940
Non-Catch down LGA	4640
Normal	3280
Normal	3180
Normal	3760
Normal	3100
Normal	4020
Normal	3360
Normal	3540
Normal	3200
Normal	3240
Catch up SGA	2550
Normal	3800
Normal	2560
Normal	2715
Non-Catch down LGA	5030
Normal	3810
Normal	3700
Normal	2980
Normal	NA
Normal	3140
Normal	2300
Normal	3680
Normal	3385
Normal	4000
Normal	3090
Normal	3600
Normal	3260
Normal	3140
Normal	NA
Normal	2840
Normal	3320
Normal	3420
Normal	3600
Catch down LGA	4800
Catch down LGA	4620
Normal	3100
Normal	3340
Normal	3180
Non-Catch down LGA	4620
Normal	3400
Non-Catch down LGA	4860
Normal	3100
Normal	NA
Normal	2610
Non-Catch down LGA	3900
Normal	3680
Normal	NA
Normal	3440
Normal	2800
Normal	3100
Normal	3200
Catch down LGA	3880
Normal	3980
Normal	2715
Normal	NA
Normal	3750
Normal	3900
Catch down LGA	4050
Normal	3280
Catch down LGA	4281
Normal	3100
Normal	NA
Normal	3980
Normal	3580
Normal	3680
Normal	3620
Normal	3380
Normal	NA
Normal	3640
Normal	3730
Normal	3820
Normal	NA
Normal	NA
Normal	3175
Normal	3284
Normal	2900
Normal	3860
Normal	3660
Normal	3310
Catch down LGA	3960
Normal	3280
Normal	1720
Normal	4030
Normal	3020
Normal	3200
Normal	3420
Normal	4010
Normal	3820
Normal	2780
Normal	2340
Non-Catch down LGA	4560
Normal	3210
Normal	2850
Normal	3230
Normal	3940
Normal	NA
Normal	3200
Normal	3370
Normal	3900
Catch down LGA	4300
Normal	3740
Normal	3360
Normal	2960
Normal	3490
Catch up SGA	2200
Normal	3670
Normal	3360
Normal	3180
Normal	4060
Normal	3120
Normal	NA
Normal	3280
Normal	NA
Normal	3360
Catch up SGA	2180
Normal	3380
Normal	3010
Normal	2640
Normal	3920
Catch up SGA	2660
Normal	3370
Normal	3480
Normal	3580
Normal	3400
Normal	3620
Normal	3390
Normal	3510
Normal	3200
Normal	3520
Catch down LGA	4600
Normal	2820
Normal	NA
Normal	3480
Normal	3510
Normal	3260
Catch down LGA	4480
Normal	2500
Catch down LGA	4340
Normal	3220
Normal	2520
Normal	4030
Non-Catch down LGA	4140
Normal	NA
Catch down LGA	3760
Normal	2980
Normal	4120
Normal	4110
Normal	3280
Normal	3290
Normal	3620
Normal	3700
Normal	3560
Normal	3200
Normal	3400
Normal	3600
Catch up SGA	2710
Normal	3770
Normal	3440
Normal	3420
Normal	3400
Catch down LGA	5140
Catch up SGA	2850
Normal	NA
Catch down LGA	4560
Normal	NA
Non-Catch down LGA	4200
Normal	2320
Normal	2580
Normal	NA
Normal	3820
Normal	3320
Normal	3420
Normal	3120
Normal	3080
Normal	3540
Normal	3460
Normal	3320
Catch up SGA	2446
Normal	2780
Normal	3900
Normal	1145
Normal	3100
Normal	3180
Normal	2720
Normal	3160
Normal	3780
Normal	3500
Normal	4000
Normal	3600
Normal	3350
Catch up SGA	2740
Normal	3600
Normal	3320
Catch down LGA	3680
Normal	3200
Normal	4160
Normal	3080
Normal	3230
Catch down LGA	3920
Normal	3940
Normal	3140
Normal	3350
Normal	3520
Normal	3150
Normal	NA
Normal	2370
Normal	1890
Normal	3800
Normal	3280
Normal	3520
Normal	3940
Normal	3420
Normal	NA
Normal	3220
Normal	3545
Catch down LGA	4395
Normal	3150
Normal	3400
Normal	NA
Normal	3380
Normal	3960
Normal	3820
Normal	2850
Normal	3320
Normal	2470
Normal	3900
Normal	3620
Non-Catch down LGA	4900
Normal	3370
Normal	3100
Normal	3300
Normal	3200
Normal	3860
Normal	3200
Normal	2900
Normal	3360
Normal	3180
Catch down LGA	4150
Normal	3940
Normal	NA
Normal	3360
Normal	3260
Normal	3140
Normal	3340
Normal	3500
Normal	3630
Normal	2520
Normal	3700
Normal	3100
Catch down LGA	4400
Normal	2780
Normal	3260
Normal	3500
Normal	3180
Normal	3390
Normal	3060
Normal	3300
Normal	2910
Normal	3350
Normal	3969
Normal	4050
Non-Catch down LGA	4200
Normal	3240
Normal	4060
Normal	3800
Normal	3340
Normal	3700
Normal	3390
Normal	3600
Normal	3760
Normal	3080
Normal	3690
Non-Catch down LGA	4030
Normal	3060
Normal	3320
Normal	NA
Normal	NA
Normal	4000
Normal	NA
Normal	4010
Catch down LGA	4010
Normal	3570
Normal	3350
Normal	3020
Normal	4100
Normal	3900
Normal	3540
Catch down LGA	4500
Normal	3720
Normal	3060
Normal	4150
Normal	3940
Normal	3200
Normal	3850
Catch down LGA	4160
Normal	3380
Normal	3330
Normal	3500
Normal	4020
Normal	NA
Normal	2360
Normal	3930
Normal	3430
Normal	3240
Normal	3420
Normal	3650
Normal	4100
Normal	NA
Catch up SGA	2550
Normal	3660
Normal	4120
Normal	3630
Normal	3520
Normal	3510
Normal	3860
Normal	3020
Normal	3300
Normal	3480
Normal	3910
Normal	3480
Normal	3050
Normal	2900
Catch down LGA	4240
Normal	3745
Normal	NA
Normal	NA
Normal	3700
Normal	3520
Normal	3200
Normal	3070
Normal	2980
Normal	3560
Normal	3220
Normal	3450
Normal	3120
Normal	3980
Normal	3150
Normal	2780
Catch up SGA	2660
Normal	3000
Normal	NA
Catch up SGA	2960
Normal	NA
Normal	3300
Normal	3100
Normal	2890
Normal	2960
Normal	3600
Normal	3830
Normal	3060
Normal	3510
Normal	3500
Normal	3410
Normal	3500
Normal	3220
Normal	2977
Catch down LGA	4250
Normal	3700
Normal	1035
Normal	3640
Normal	3815
Normal	4020
Normal	4040
Normal	3060
Normal	3930
Normal	3200
Normal	4000
Normal	3160
Normal	3400
Normal	4000
Normal	3720
Normal	3860
Normal	2790
Normal	3720
Normal	3950
Normal	3940
Normal	3500
Normal	3500
Normal	3275
Normal	3060
Normal	3400
Normal	3780
Normal	3640
Normal	3100
Normal	3640
Normal	2980
Normal	3200
Normal	3670
Normal	3720
Normal	3490
Normal	3720
Catch up SGA	2880
Non-Catch down LGA	4840
Non-Catch down LGA	4420
Normal	4100
Normal	3680
Normal	3300
Normal	3480
Normal	3880
Normal	3600
Catch down LGA	4500
Normal	3770
Normal	3305
Normal	3120
Normal	3580
Normal	3580
Catch up SGA	2260
Catch down LGA	4120
Normal	3740
Normal	3380
Catch up SGA	2800
Normal	3200
Normal	3680
Catch down LGA	4100
Normal	4140
Catch up SGA	2680
Normal	3520
Normal	3315
Normal	NA
Normal	3120
Normal	NA
Normal	3100
Normal	3460
Normal	2860
Normal	3490
Normal	3320
Normal	3360
Normal	3580
Catch down LGA	4200
Normal	3940
Normal	3600
Normal	3120
Normal	3940
Catch down LGA	4420
Normal	3630
Normal	3730
Normal	2460
Normal	2860
Normal	2730
Normal	2610
Catch down LGA	3395
Normal	3420
Normal	3340
Catch up SGA	2400
Normal	3520
Normal	3790
Normal	3160
Normal	3540
Catch down LGA	4180
Non-Catch down LGA	4500
Normal	3300
Normal	3520
Normal	3629
Normal	3600
Normal	3120
Normal	2340
Catch up SGA	2980
Normal	2050
Catch up SGA	1062
Normal	3120
Normal	NA
Normal	3180
Normal	4040
Normal	3800
Normal	3690
Normal	2510
Normal	NA
Normal	NA
Normal	3380
Normal	3060
Normal	3280
Normal	3200
Normal	NA
Normal	3920
Normal	3020
Normal	3710
Normal	3380
Normal	3200
Normal	1880
Normal	2080
Normal	3140
Normal	3720
Normal	3700
Normal	NA
Normal	3440
Normal	3480
Normal	3180
Normal	3280
Normal	830
Normal	3300
Normal	3010
Normal	3490
Normal	3480
Normal	3150
Normal	3180
Normal	3720
Normal	3500
Normal	4100
Normal	2840
Normal	3720
Normal	3200
Normal	NA
Normal	3380
Normal	3040
Catch down LGA	4020
Normal	4100
Normal	3560
Normal	3860
Normal	3150
Normal	3300
Normal	3300
Normal	3320
Normal	2580
Normal	3660
Normal	3630
Normal	3040
Normal	4220
Normal	3470
Catch up SGA	2450
Normal	3120
Normal	3200
Normal	3540
Normal	3240
Normal	3840
Normal	3180
Normal	2280
Normal	2807
Normal	3700
Normal	3670
Normal	3460
Normal	3810
Normal	NA
Normal	3780
Normal	3510
Normal	2760
Normal	3600
Normal	3940
Normal	3175
Normal	3450
Normal	3680
Normal	3500
Normal	3100
Normal	3940
Normal	2930
Normal	3880
Normal	3800
Normal	3020
Normal	3520
Catch up SGA	2880
Catch up SGA	2660
Normal	2920
Normal	NA
Normal	3230
Normal	3120
Normal	NA
Normal	3480
Normal	2780
Normal	3460
Normal	3500
Normal	3850
Normal	3480
Normal	3160
Normal	3760
Normal	3320
Normal	3420
Normal	3700
Normal	3360
Normal	NA
Normal	3880
Normal	NA
Normal	3080
Normal	3500
Normal	3320
Normal	2880
Catch down LGA	4100
Normal	2680
Normal	NA
Normal	3540
Normal	3580
Normal	3700
Normal	3280
Normal	2720
Normal	1896
Normal	3140
Catch down LGA	4360
Normal	2810
Normal	2780
Catch up SGA	2410
Normal	2760
Normal	3080
Normal	3840
Normal	3760
Normal	3500
Normal	3090
Normal	3180
Normal	NA
Non-Catch up SGA	2680
Normal	2530
Normal	2820
Normal	2600
Normal	3400
Normal	3220
Normal	3860
Normal	3630
Normal	3540
Normal	3035
Catch up SGA	2140
Normal	3920
Normal	3520
Catch up SGA	2520
Normal	3380
Normal	3720
Normal	2630
Normal	3400
Normal	3930
Normal	3060
Normal	3600
Normal	4000
Normal	NA
Normal	3380
Normal	2700
Normal	3340
Normal	3250
Normal	3002
Normal	3680
Normal	3740
Non-Catch down LGA	4840
Normal	3480
Catch down LGA	4140
Normal	2990
Normal	3360
Normal	3520
Normal	3460
Normal	3460
Normal	NA
Normal	3300
Normal	3120
Normal	3200
Normal	3590
Non-Catch down LGA	4140
Normal	3620
Normal	3260
Normal	3840
Normal	NA
Normal	3260
Normal	3280
Normal	NA
Normal	2980
Normal	3320
Normal	3420
Normal	3520
Normal	3140
Normal	1800
Normal	3660
Normal	3240
Normal	3740
Normal	4100
Normal	3260
Normal	2040
Normal	3320
Normal	3100
Normal	3260
Catch up SGA	2700
Normal	3500
Normal	3030
Normal	3420
Normal	3300
Normal	3540
Non-Catch up SGA	2440
Non-Catch up SGA	2520
Normal	3460
Normal	3856
Normal	NA
Normal	3740
Normal	3480
Normal	3220
Normal	3100
Normal	NA
Normal	2940
Normal	3120
Catch down LGA	4370
Normal	3860
Non-Catch down LGA	4400
Catch up SGA	2350
Normal	3602
Normal	2835
Normal	3650
Normal	3160
Normal	3800
Normal	3240
Normal	NA
Normal	NA
Normal	3800
Normal	2950
Normal	3240
Non-Catch down LGA	4320
Normal	3570
Normal	NA
Normal	3810
Normal	2780
Normal	3560
Catch down LGA	4440
Catch up SGA	2380
Normal	3200
Normal	3180
Normal	3550
Catch down LGA	4000
Normal	3520
Catch down LGA	4120
Normal	3720
Normal	3440
Normal	3540
Normal	3810
Normal	3700
Normal	3450
Normal	3430
Normal	3120
Normal	3455
Normal	3360
Normal	3540
Normal	3500
Catch up SGA	2700
Normal	3570
Normal	3050
Normal	NA
Normal	3220
Normal	4060
Normal	3830
Non-Catch up SGA	2650
Normal	2740
Normal	3280
Normal	3520
Normal	2990
Normal	3180
Normal	3150
Normal	4080
Normal	3340
Normal	3630
Catch up SGA	2330
Normal	3380
Normal	3980
Normal	3540
Normal	3270
Normal	3140
Normal	2950
Normal	2800
Normal	3920
Normal	3700
Normal	3720
Catch up SGA	2800
Normal	3160
Normal	3520
Normal	3180
Normal	3120
Normal	3660
Normal	3740
Normal	3100
Non-Catch up SGA	2880
Normal	2920
Normal	2300
Normal	3900
Normal	3320
Normal	3060
Normal	3800
Catch down LGA	4310
Catch down LGA	3980
Normal	3520
Normal	2330
Normal	2150
Normal	NA
Normal	3330
Catch down LGA	4580
Normal	NA
Normal	3380
Normal	3600
Normal	3120
Normal	2680
Normal	3800
Normal	2520
Normal	2600
Normal	3180
Normal	3520
Normal	3630
Normal	3500
Normal	3220
Normal	3040
Normal	4100
Normal	3090
Normal	3520
Normal	3715
Normal	3360
Catch down LGA	4060
Normal	3700
Normal	3780
Normal	3190
Normal	4000
Normal	NA
Normal	3280
Normal	NA
Normal	NA
Normal	3380
Normal	NA
Normal	3760
Normal	2480
Normal	3120
Normal	3880
Catch down LGA	4220
Normal	3770
Normal	2365
Normal	3160
Normal	3250
Normal	3500
Catch up SGA	2680
Normal	3910
Normal	3720
Normal	3700
Normal	3180
Normal	3780
Normal	3320
Normal	3440
Catch down LGA	4420
Normal	4100
Normal	3400
Normal	3430
Normal	3120
Normal	3860
Normal	NA
Normal	NA
Normal	2700
Normal	3430
Normal	4180
Normal	3420
Normal	3000
Normal	3430
Normal	3400
Normal	3640
Normal	3800
Normal	2636
Normal	3600
Normal	3380
Normal	3250
Normal	3680
Normal	3680
Normal	3640
Normal	3760
Normal	3100
Normal	4080
Normal	4080
Catch up SGA	2750
Catch down LGA	4540
Catch down LGA	4140
Normal	2740
Normal	3860
Normal	3080
Normal	NA
Normal	3200
Normal	3320
Normal	3620
Normal	3340
Normal	3680
Normal	3380
Normal	3440
Normal	3340
Normal	3620
Catch down LGA	4210
Catch down LGA	4260
Normal	2380
Normal	4000
Normal	2650
Normal	3360
Normal	4040
Normal	3300
Normal	3520
Normal	3720
Normal	4080
Normal	3620
Normal	3960
Non-Catch down LGA	4150
Normal	4000
Catch up SGA	2680
Non-Catch down LGA	4800
Normal	3180
Normal	3420
Normal	3900
Normal	3840
Normal	3520
Normal	3200
Normal	3060
Normal	3780
Normal	3125
Normal	3180
Normal	NA
Catch up SGA	2280
Normal	3140
Normal	3420
Normal	3120
Normal	3460
Normal	3420
Normal	3960
Normal	2940
Normal	3420
Normal	3540
Normal	4000
Normal	NA
Normal	3220
Catch down LGA	4390
Normal	3620
Catch up SGA	2640
Catch up SGA	2500
Normal	3420
Normal	2680
Normal	4020
Normal	1615
Normal	NA
Normal	3460
Normal	3740
Catch up SGA	2810
Normal	NA
Normal	3840
Catch up SGA	2840
Normal	3700
Normal	NA
Normal	3320
Normal	4030
Normal	3260
Normal	3100
Normal	2800
Normal	3200
Catch down LGA	4820
Normal	NA
Normal	3300
Normal	3200
Normal	3180
Normal	3180
Normal	2900
Normal	3685
Normal	3180
Normal	3520
Normal	3240
Normal	3280
Normal	3040
Catch down LGA	4280
Normal	3260
Non-Catch up SGA	1800
Normal	3410
Normal	3380
Catch down LGA	4420
Normal	2980
Normal	3890
Normal	NA
Normal	3760
Normal	NA
Normal	3960
Normal	3400
Normal	3100
Normal	3280
Normal	3265
Normal	3960
Catch up SGA	2750
Normal	NA
Normal	3860
Normal	4060
Normal	3000
Normal	3300
Catch up SGA	2780
Normal	3350
Catch up SGA	2710
Normal	4120
Normal	3600
Normal	3720
Non-Catch up SGA	2640
Catch up SGA	2900
Normal	2260
Normal	3480
Normal	2980
Normal	3900
Normal	3220
Catch down LGA	4160
Normal	3860
Normal	3320
Normal	NA
Catch down LGA	4340
Normal	3850
Non-Catch down LGA	4145
Normal	3540
Normal	4020
Normal	3600
Normal	3160
Normal	3740
Normal	2700
Normal	3500
Normal	2720
Normal	3820
Normal	NA
Normal	3340
Catch down LGA	4120
Normal	3560
Catch down LGA	4280
Normal	2975
Normal	3540
Normal	3040
Normal	3720
Normal	4100
Normal	3140
Normal	3860
Normal	3300
Normal	3800
Normal	3290
Normal	2860
Normal	3100
Normal	3580
Normal	3480
Normal	3900
Normal	3160
Normal	3740
Normal	3820
Normal	3460
Normal	3720
Normal	3680
Normal	3570
Normal	4000
Non-Catch down LGA	3880
Normal	3860
Normal	NA
Normal	3390
Normal	3060
Normal	4040
Normal	1340
Normal	3740
Normal	2920
Normal	3980
Normal	3610
Normal	3390
Normal	2970
Catch up SGA	2640
Normal	2320
Normal	3360
Normal	3180
Normal	3920
Normal	3970
Normal	3400
Non-Catch down LGA	4170
Normal	3180
Normal	3360
Normal	2720
Normal	3820
Catch up SGA	2600
Normal	3940
Normal	3600
Normal	3440
Normal	4160
Normal	3570
Normal	3520
Normal	3460
Normal	3580
Normal	3080
Normal	3060
Normal	4040
Normal	3220
Normal	3640
Normal	3650
Normal	NA
Catch up SGA	2280
Catch up SGA	2870
Normal	3580
Normal	3760
Normal	2370
Normal	3240
Normal	3420
Normal	4080
Normal	NA
Normal	3620
Normal	2620
Normal	3560
Normal	3760
Normal	3660
Normal	3700
Normal	3070
Normal	NA
Normal	3280
Normal	3800
Normal	3900
Normal	3090
Normal	3600
Normal	NA
Normal	3380
Catch up SGA	2660
Normal	3640
Normal	3240
Catch down LGA	4360
Normal	NA
Normal	3330
Normal	3180
Normal	4128
Normal	3860
Normal	3100
Normal	3280
Catch down LGA	4420
Normal	NA
Normal	4020
Normal	3120
Normal	4100
Normal	3100
Normal	3140
Normal	3410
Normal	3490
Non-Catch down LGA	4170
Catch up SGA	2600
Normal	2680
Normal	2940
Normal	NA
Normal	3340
Normal	2985
Normal	3010
Normal	3600
Non-Catch down LGA	4080
Normal	3600
Normal	3400
Normal	3200
Normal	2750
Normal	3460
Normal	2480
Normal	2890
Normal	4100
Normal	3600
Normal	3690
Catch up SGA	2260
Normal	3940
Normal	3270
Normal	3320
Catch down LGA	4260
Normal	3540
Normal	3585
Catch down LGA	4330
Normal	3600
Normal	3360
Normal	3320
Normal	2640
Normal	3860
Normal	3260
Normal	3240
[truncated: 11,358 more rows]

## Sheet: figure 3
dbp_height	sbp_height	group
0.329017	0.591966	AGA
NA	NA	AGA
0.377872	0.677146	AGA
NA	NA	AGA
0.356179	0.684026	AGA
0.410099	0.709282	AGA
NA	NA	AGA
NA	NA	AGA
NA	NA	AGA
0.333517	0.68495	Catch-up SGA
NA	NA	AGA
NA	NA	AGA
NA	NA	Catch-up SGA
NA	NA	AGA
0.359882	0.635693	AGA
NA	NA	AGA
NA	NA	AGA
NA	NA	AGA
NA	NA	AGA
NA	NA	AGA
NA	NA	AGA
NA	NA	AGA
NA	NA	AGA
NA	NA	AGA
NA	NA	AGA
NA	NA	AGA
NA	NA	AGA
NA	NA	AGA
NA	NA	AGA
NA	NA	AGA
0.402971	0.723767	AGA
NA	NA	AGA
NA	NA	AGA
0.405569	0.674939	Catch-down LGA
NA	NA	Catch-up SGA
NA	NA	AGA
NA	NA	AGA
NA	NA	AGA
0.34375	0.638393	AGA
NA	NA	AGA
NA	NA	AGA
NA	NA	AGA
NA	NA	AGA
NA	NA	AGA
0.449727	0.720775	Catch-up SGA
0.409745	0.790421	AGA
NA	NA	AGA
0.340382	0.693801	Catch-up SGA
0.341808	0.564972	AGA
0.337063	0.619621	AGA
NA	NA	AGA
0.392069	0.657424	AGA
NA	NA	AGA
NA	NA	AGA
NA	NA	AGA
NA	NA	AGA
NA	NA	AGA
NA	NA	AGA
NA	NA	AGA
0.35578	0.666576	AGA
NA	NA	AGA
NA	NA	Catch-down LGA
NA	NA	Catch-down LGA
NA	NA	AGA
NA	NA	AGA
0.394575	0.627312	AGA
NA	NA	AGA
NA	NA	AGA
NA	NA	AGA
NA	NA	AGA
NA	NA	AGA
NA	NA	AGA
NA	NA	Non catch-up SGA
NA	NA	AGA
NA	NA	AGA
NA	NA	Catch-down LGA
NA	NA	AGA
NA	NA	AGA
NA	NA	AGA
NA	NA	AGA
NA	NA	AGA
0.402714	0.687067	AGA
0.355518	0.672639	Catch-down LGA
NA	NA	AGA
NA	NA	AGA
NA	NA	AGA
0.342752	0.74045	AGA
0.379581	0.632635	AGA
NA	NA	AGA
NA	NA	AGA
0.341222	0.65355	AGA
NA	NA	Catch-down LGA
0.325226	0.650452	AGA
0.383523	0.688131	AGA
0.365607	0.648844	AGA
NA	NA	AGA
NA	NA	AGA
NA	NA	AGA
NA	NA	AGA
0.359882	0.684366	AGA
NA	NA	AGA
NA	NA	AGA
NA	NA	Catch-up SGA
0.393175	0.732938	AGA
NA	NA	Non catch-down LGA
NA	NA	AGA
0.330863	0.766278	AGA
0.32659	0.596821	AGA
NA	NA	AGA
NA	NA	AGA
NA	NA	AGA
0.340363	0.663374	AGA
NA	NA	AGA
NA	NA	AGA
0.351897	0.636475	AGA
NA	NA	AGA
NA	NA	AGA
NA	NA	AGA
NA	NA	AGA
0.389417	0.645065	AGA
NA	NA	AGA
NA	NA	Catch-up SGA
NA	NA	AGA
0.397763	0.678993	AGA
NA	NA	AGA
0.396463	0.647461	AGA
NA	NA	AGA
NA	NA	AGA
NA	NA	AGA
0.337639	0.618027	AGA
0.395054	0.74035	Catch-up SGA
NA	NA	AGA
0.371094	0.678013	AGA
0.426248	0.680034	Catch-up SGA
0.420328	0.701523	AGA
0.372024	0.650298	AGA
0.435493	0.810048	AGA
NA	NA	AGA
NA	NA	AGA
NA	NA	Catch-down LGA
NA	NA	AGA
NA	NA	AGA
NA	NA	AGA
0.351738	0.674047	Non catch-down LGA
NA	NA	AGA
NA	NA	AGA
NA	NA	AGA
NA	NA	AGA
NA	NA	AGA
0.352908	0.687465	AGA
NA	NA	AGA
0.327624	0.74497	AGA
NA	NA	AGA
NA	NA	AGA
NA	NA	AGA
NA	NA	AGA
0.3181	0.655615	Catch-up SGA
NA	NA	AGA
NA	NA	AGA
NA	NA	AGA
NA	NA	AGA
NA	NA	AGA
NA	NA	AGA
0.346837	0.800499	Catch-up SGA
NA	NA	AGA
0.387597	0.691214	AGA
NA	NA	AGA
NA	NA	AGA
NA	NA	AGA
0.342163	0.655353	Catch-up SGA
NA	NA	AGA
NA	NA	AGA
0.407496	0.649911	AGA
NA	NA	AGA
NA	NA	Non catch-down LGA
NA	NA	AGA
0.299134	0.619924	AGA
0.429371	0.718731	AGA
NA	NA	AGA
NA	NA	AGA
NA	NA	AGA
0.376471	0.645588	AGA
0.351873	0.713678	AGA
NA	NA	AGA
NA	NA	AGA
NA	NA	AGA
NA	NA	AGA
0.400119	0.757261	Catch-up SGA
NA	NA	AGA
NA	NA	Non catch-down LGA
NA	NA	AGA
0.331956	0.593664	AGA
NA	NA	AGA
NA	NA	AGA
NA	NA	AGA
NA	NA	AGA
NA	NA	AGA
0.396509	0.716473	AGA
0.419672	0.72623	AGA
0.352941	0.682353	AGA
NA	NA	AGA
NA	NA	AGA
NA	NA	AGA
NA	NA	AGA
NA	NA	AGA
NA	NA	AGA
0.298178	0.592214	AGA
0.383353	0.611575	AGA
NA	NA	AGA
NA	NA	AGA
NA	NA	AGA
0.344882	0.675461	AGA
NA	NA	AGA
0.3721	0.737125	AGA
NA	NA	AGA
0.409977	0.696674	AGA
NA	NA	AGA
NA	NA	AGA
NA	NA	AGA
0.341667	0.638889	AGA
NA	NA	AGA
NA	NA	AGA
0.392099	0.700177	Catch-up SGA
0.379372	0.649081	Catch-up SGA
NA	NA	AGA
NA	NA	AGA
NA	NA	AGA
0.352113	0.623944	AGA
0.469148	0.753817	AGA
NA	NA	AGA
0.421602	0.755781	AGA
NA	NA	AGA
NA	NA	AGA
NA	NA	AGA
NA	NA	AGA
NA	NA	AGA
NA	NA	Catch-up SGA
0.402174	0.642857	AGA
0.329212	0.692927	Catch-up SGA
NA	NA	AGA
NA	NA	AGA
NA	NA	AGA
0.447261	0.726981	AGA
NA	NA	AGA
NA	NA	AGA
0.327847	0.739342	AGA
NA	NA	AGA
0.397797	0.674725	Catch-up SGA
NA	NA	AGA
NA	NA	AGA
NA	NA	AGA
NA	NA	AGA
NA	NA	AGA
NA	NA	Non catch-up SGA
NA	NA	Catch-down LGA
NA	NA	AGA
0.362879	0.65586	AGA
NA	NA	AGA
NA	NA	AGA
NA	NA	AGA
NA	NA	AGA
NA	NA	Catch-up SGA
NA	NA	AGA
NA	NA	AGA
0.386179	0.646051	AGA
NA	NA	AGA
NA	NA	Catch-down LGA
NA	NA	AGA
0.337338	0.636168	AGA
NA	NA	AGA
0.406714	0.698838	AGA
0.370262	0.695335	AGA
0.384847	0.726097	AGA
0.34699	0.69398	AGA
NA	NA	AGA
0.355199	0.650517	AGA
0.33064	0.617893	AGA
NA	NA	AGA
NA	NA	AGA
0.304408	0.778237	AGA
0.285198	0.694213	AGA
NA	NA	AGA
NA	NA	Catch-down LGA
0.415403	0.72923	AGA
0.345528	0.718157	AGA
NA	NA	AGA
NA	NA	AGA
0.375771	0.748738	AGA
0.306236	0.61804	AGA
0.361428	0.69886	AGA
NA	NA	AGA
NA	NA	AGA
NA	NA	AGA
NA	NA	AGA
NA	NA	AGA
0.354037	0.627329	AGA
0.391854	0.633427	AGA
NA	NA	AGA
NA	NA	AGA
0.393856	0.708637	AGA
0.362606	0.644476	AGA
NA	NA	AGA
0.469937	0.719937	AGA
0.40932	0.702141	AGA
0.373176	0.667789	Catch-up SGA
NA	NA	AGA
NA	NA	AGA
0.321252	0.707029	Catch-up SGA
0.411322	0.697156	AGA
NA	NA	AGA
0.432415	0.768738	AGA
0.367769	0.801653	AGA
0.444641	0.758245	AGA
NA	NA	AGA
NA	NA	AGA
0.312123	0.532268	AGA
NA	NA	AGA
0.416141	0.611602	AGA
NA	NA	AGA
0.320655	0.624653	AGA
0.40085	0.715297	AGA
NA	NA	AGA
NA	NA	AGA
NA	NA	AGA
NA	NA	AGA
NA	NA	AGA
NA	NA	AGA
NA	NA	AGA
NA	NA	AGA
0.306691	0.758099	AGA
0.394103	0.812274	AGA
NA	NA	AGA
NA	NA	AGA
NA	NA	AGA
NA	NA	AGA
0.425904	0.716161	AGA
0.34478	0.65522	AGA
0.356557	0.737705	AGA
NA	NA	AGA
0.329333	0.626464	Catch-down LGA
NA	NA	AGA
NA	NA	Catch-up SGA
NA	NA	AGA
0.389631	0.696565	AGA
0.295167	0.631521	AGA
NA	NA	AGA
0.33402	0.690112	AGA
NA	NA	AGA
NA	NA	AGA
NA	NA	AGA
NA	NA	AGA
0.368174	0.646718	AGA
NA	NA	AGA
0.335655	0.5961	AGA
NA	NA	Non catch-down LGA
0.372372	0.674174	AGA
NA	NA	AGA
NA	NA	AGA
0.411691	0.688246	AGA
0.388179	0.674121	AGA
NA	NA	AGA
NA	NA	AGA
NA	NA	AGA
NA	NA	AGA
0.403364	0.645667	Catch-down LGA
NA	NA	AGA
NA	NA	AGA
NA	NA	AGA
0.38835	0.691034	AGA
NA	NA	AGA
NA	NA	AGA
NA	NA	AGA
0.356944	0.630556	AGA
NA	NA	AGA
NA	NA	AGA
0.372279	0.68299	AGA
NA	NA	AGA
0.411801	0.691457	AGA
NA	NA	Catch-down LGA
0.382696	0.697449	Catch-down LGA
NA	NA	AGA
0.36321	0.620972	AGA
0.411745	0.672572	Catch-up SGA
0.404281	0.637634	AGA
0.427376	0.676928	AGA
0.443077	0.78	AGA
NA	NA	AGA
NA	NA	AGA
NA	NA	AGA
NA	NA	AGA
NA	NA	AGA
NA	NA	AGA
NA	NA	AGA
NA	NA	AGA
NA	NA	AGA
NA	NA	AGA
NA	NA	AGA
NA	NA	AGA
NA	NA	AGA
NA	NA	AGA
NA	NA	AGA
NA	NA	AGA
NA	NA	AGA
NA	NA	AGA
NA	NA	Catch-up SGA
NA	NA	AGA
NA	NA	AGA
NA	NA	AGA
0.353943	0.716846	AGA
NA	NA	AGA
NA	NA	AGA
NA	NA	AGA
NA	NA	Catch-up SGA
NA	NA	AGA
0.306944	0.640278	Catch-down LGA
0.354938	0.601852	Non catch-down LGA
NA	NA	AGA
NA	NA	AGA
NA	NA	AGA
NA	NA	AGA
NA	NA	AGA
0.307875	0.635571	AGA
NA	NA	AGA
NA	NA	AGA
NA	NA	AGA
NA	NA	AGA
NA	NA	AGA
NA	NA	AGA
NA	NA	AGA
NA	NA	AGA
NA	NA	AGA
NA	NA	AGA
0.338303	0.640768	AGA
0.310188	0.63745	AGA
0.35078	0.61804	Catch-down LGA
NA	NA	AGA
NA	NA	AGA
NA	NA	AGA
NA	NA	AGA
NA	NA	AGA
NA	NA	AGA
NA	NA	AGA
NA	NA	AGA
0.374927	0.67809	AGA
0.317526	0.626733	AGA
0.400838	0.726257	AGA
NA	NA	AGA
0.346476	0.588411	AGA
NA	NA	Non catch-down LGA
NA	NA	AGA
0.389078	0.684776	AGA
0.353022	0.625	AGA
NA	NA	AGA
NA	NA	Catch-up SGA
0.335884	0.619331	Catch-up SGA
0.332087	0.668488	AGA
NA	NA	AGA
NA	NA	AGA
NA	NA	AGA
0.39636	0.695558	AGA
NA	NA	AGA
NA	NA	Catch-down LGA
NA	NA	Catch-down LGA
NA	NA	AGA
NA	NA	AGA
NA	NA	AGA
NA	NA	AGA
0.319063	0.661012	Non catch-down LGA
NA	NA	AGA
NA	NA	AGA
NA	NA	AGA
NA	NA	Catch-down LGA
NA	NA	AGA
0.455247	0.682099	AGA
NA	NA	AGA
NA	NA	AGA
NA	NA	AGA
0.424728	0.734583	Catch-up SGA
0.360274	0.682192	AGA
NA	NA	AGA
NA	NA	AGA
NA	NA	AGA
NA	NA	AGA
NA	NA	Catch-up SGA
0.387216	0.653042	AGA
0.381514	0.691687	AGA
NA	NA	AGA
0.388545	0.764706	AGA
0.372066	0.605323	AGA
NA	NA	AGA
NA	NA	AGA
0.508422	0.77355	AGA
NA	NA	AGA
NA	NA	AGA
NA	NA	Catch-down LGA
0.353818	0.676598	AGA
NA	NA	AGA
NA	NA	AGA
0.377527	0.636147	AGA
0.407887	0.69988	AGA
NA	NA	AGA
NA	NA	AGA
0.333438	0.619912	AGA
0.424925	0.764264	AGA
NA	NA	AGA
NA	NA	AGA
NA	NA	AGA
0.316524	0.592811	AGA
NA	NA	AGA
NA	NA	AGA
NA	NA	AGA
0.306854	0.641605	AGA
0.359532	0.629877	AGA
NA	NA	AGA
NA	NA	AGA
NA	NA	AGA
0.311953	0.712828	AGA
NA	NA	AGA
0.430328	0.690416	AGA
NA	NA	AGA
NA	NA	AGA
NA	NA	AGA
NA	NA	AGA
NA	NA	AGA
NA	NA	AGA
NA	NA	AGA
0.391053	0.709069	AGA
NA	NA	Catch-up SGA
NA	NA	AGA
NA	NA	AGA
NA	NA	Catch-down LGA
NA	NA	AGA
NA	NA	AGA
NA	NA	AGA
NA	NA	AGA
NA	NA	AGA
NA	NA	AGA
NA	NA	Catch-up SGA
0.435393	0.775593	AGA
NA	NA	AGA
NA	NA	AGA
NA	NA	AGA
0.363582	0.644531	AGA
NA	NA	AGA
0.445794	0.691647	AGA
NA	NA	AGA
NA	NA	Catch-up SGA
NA	NA	AGA
NA	NA	AGA
NA	NA	AGA
NA	NA	AGA
0.407558	0.690194	AGA
0.305823	0.679754	Non catch-down LGA
NA	NA	AGA
0.413386	0.70374	Catch-up SGA
NA	NA	AGA
0.358324	0.613286	AGA
0.336029	0.667875	AGA
0.294416	0.508883	AGA
0.310484	0.66129	AGA
NA	NA	AGA
NA	NA	AGA
NA	NA	AGA
NA	NA	AGA
0.403533	0.70788	AGA
0.355903	0.642361	AGA
0.433022	0.660436	AGA
0.310398	0.66477	AGA
NA	NA	AGA
NA	NA	AGA
0.394322	0.711356	Catch-up SGA
NA	NA	AGA
NA	NA	AGA
NA	NA	AGA
NA	NA	AGA
NA	NA	AGA
NA	NA	AGA
NA	NA	AGA
NA	NA	AGA
NA	NA	AGA
0.389592	0.766245	AGA
NA	NA	AGA
NA	NA	AGA
NA	NA	AGA
NA	NA	AGA
NA	NA	AGA
NA	NA	AGA
0.406675	0.682113	AGA
NA	NA	AGA
0.343275	0.61058	Catch-up SGA
0.407226	0.750153	AGA
0.35736	0.653893	AGA
NA	NA	AGA
0.441265	0.649096	AGA
NA	NA	AGA
0.371212	0.618182	AGA
0.362927	0.667367	Catch-up SGA
NA	NA	AGA
NA	NA	AGA
NA	NA	AGA
NA	NA	Catch-up SGA
NA	NA	AGA
0.318454	0.593359	AGA
NA	NA	AGA
NA	NA	AGA
NA	NA	AGA
0.435993	0.609153	Catch-up SGA
NA	NA	AGA
NA	NA	AGA
NA	NA	AGA
NA	NA	AGA
0.336383	0.614909	AGA
NA	NA	AGA
0.390538	0.726484	AGA
NA	NA	AGA
NA	NA	AGA
NA	NA	AGA
NA	NA	AGA
NA	NA	AGA
NA	NA	AGA
NA	NA	AGA
NA	NA	AGA
NA	NA	AGA
0.363817	0.678086	AGA
NA	NA	AGA
0.454835	0.702926	AGA
NA	NA	Catch-up SGA
NA	NA	AGA
NA	NA	AGA
0.417966	0.723643	AGA
NA	NA	AGA
NA	NA	AGA
NA	NA	AGA
0.401493	0.774627	AGA
NA	NA	AGA
NA	NA	AGA
NA	NA	AGA
0.400281	0.73736	AGA
0.388889	0.690476	AGA
NA	NA	AGA
NA	NA	AGA
NA	NA	AGA
NA	NA	AGA
0.3375	0.75	AGA
NA	NA	AGA
NA	NA	AGA
0.397436	0.655449	AGA
0.364911	0.615341	AGA
NA	NA	AGA
NA	NA	AGA
NA	NA	AGA
0.413364	0.729049	AGA
NA	NA	AGA
NA	NA	Catch-down LGA
NA	NA	AGA
0.364672	0.663818	Catch-down LGA
NA	NA	AGA
NA	NA	AGA
0.455083	0.740248	AGA
0.391566	0.718136	AGA
0.352787	0.643148	AGA
NA	NA	AGA
NA	NA	AGA
0.402726	0.600991	Catch-down LGA
NA	NA	AGA
NA	NA	AGA
NA	NA	AGA
0.334194	0.780264	AGA
NA	NA	AGA
0.393735	0.79918	AGA
0.289634	0.698448	AGA
NA	NA	AGA
NA	NA	AGA
0.363009	0.694809	AGA
0.341287	0.592397	AGA
NA	NA	AGA
NA	NA	AGA
0.356926	0.694107	AGA
0.396175	0.760474	AGA
NA	NA	AGA
0.414033	0.769595	AGA
NA	NA	AGA
NA	NA	Catch-down LGA
NA	NA	AGA
0.356145	0.751397	AGA
0.330823	0.675094	AGA
NA	NA	AGA
0.355138	0.619034	AGA
NA	NA	AGA
0.39557	0.766686	AGA
0.349315	0.621918	AGA
NA	NA	AGA
NA	NA	AGA
0.325775	0.589839	AGA
NA	NA	AGA
NA	NA	AGA
0.348571	0.694286	AGA
0.428255	0.690582	AGA
NA	NA	AGA
NA	NA	AGA
NA	NA	AGA
NA	NA	AGA
NA	NA	AGA
NA	NA	AGA
NA	NA	AGA
NA	NA	AGA
0.326508	0.706973	AGA
NA	NA	AGA
NA	NA	AGA
NA	NA	AGA
NA	NA	AGA
NA	NA	AGA
NA	NA	AGA
NA	NA	AGA
NA	NA	AGA
NA	NA	AGA
NA	NA	AGA
NA	NA	AGA
NA	NA	AGA
0.358166	0.613181	AGA
0.3509	0.635593	AGA
NA	NA	AGA
NA	NA	AGA
NA	NA	AGA
NA	NA	AGA
NA	NA	AGA
0.328645	0.65155	AGA
NA	NA	AGA
NA	NA	AGA
NA	NA	AGA
NA	NA	AGA
NA	NA	AGA
NA	NA	AGA
NA	NA	AGA
NA	NA	Catch-down LGA
NA	NA	AGA
NA	NA	AGA
NA	NA	AGA
0.393816	0.770128	AGA
0.325754	0.633623	AGA
NA	NA	AGA
0.441691	0.749271	AGA
NA	NA	Catch-down LGA
0.359837	0.578932	AGA
0.454963	0.735294	AGA
NA	NA	AGA
NA	NA	AGA
NA	NA	AGA
0.35385	0.645336	AGA
NA	NA	AGA
0.402153	0.671311	AGA
0.275254	0.607964	Catch-down LGA
NA	NA	Catch-down LGA
0.39889	0.65751	AGA
NA	NA	AGA
NA	NA	AGA
NA	NA	Catch-down LGA
NA	NA	AGA
0.358891	0.651169	AGA
NA	NA	AGA
0.423053	0.706622	Catch-up SGA
0.393228	0.704533	AGA
0.36175	0.692653	AGA
NA	NA	AGA
NA	NA	Non catch-down LGA
NA	NA	AGA
0.442829	0.890615	Catch-up SGA
NA	NA	AGA
NA	NA	AGA
0.372727	0.648485	Non catch-down LGA
NA	NA	AGA
0.347296	0.670732	AGA
0.396116	0.718249	AGA
NA	NA	AGA
NA	NA	AGA
NA	NA	AGA
0.388923	0.680993	AGA
NA	NA	AGA
NA	NA	AGA
0.315457	0.663775	Catch-down LGA
NA	NA	AGA
0.465895	0.803898	AGA
0.393462	0.700666	AGA
NA	NA	AGA
NA	NA	AGA
NA	NA	AGA
0.337405	0.638453	AGA
NA	NA	AGA
NA	NA	AGA
NA	NA	AGA
NA	NA	AGA
NA	NA	AGA
NA	NA	AGA
0.336802	0.758488	AGA
0.424261	0.736958	AGA
NA	NA	AGA
NA	NA	AGA
NA	NA	AGA
NA	NA	AGA
0.285868	0.683657	Non catch-down LGA
NA	NA	AGA
NA	NA	AGA
0.367028	0.666366	AGA
NA	NA	AGA
NA	NA	Catch-up SGA
NA	NA	AGA
0.317604	0.603448	AGA
NA	NA	Non catch-down LGA
0.486156	0.796845	Catch-up SGA
NA	NA	AGA
NA	NA	AGA
NA	NA	AGA
NA	NA	AGA
NA	NA	AGA
NA	NA	AGA
NA	NA	AGA
NA	NA	AGA
NA	NA	AGA
NA	NA	AGA
NA	NA	AGA
NA	NA	AGA
NA	NA	AGA
NA	NA	AGA
NA	NA	AGA
0.411111	0.707937	AGA
0.359116	0.671271	Catch-down LGA
NA	NA	AGA
0.409258	0.668302	AGA
0.32267	0.664644	AGA
NA	NA	Catch-down LGA
NA	NA	AGA
NA	NA	AGA
NA	NA	AGA
0.338913	0.723106	AGA
0.370627	0.664908	AGA
0.354286	0.668571	AGA
NA	NA	AGA
NA	NA	AGA
NA	NA	Catch-up SGA
NA	NA	AGA
0.326825	0.742784	AGA
NA	NA	AGA
NA	NA	AGA
0.346062	0.577267	AGA
NA	NA	AGA
NA	NA	AGA
0.293333	0.605333	AGA
NA	NA	AGA
0.329301	0.610215	AGA
NA	NA	AGA
NA	NA	AGA
NA	NA	AGA
0.363322	0.74827	AGA
NA	NA	AGA
NA	NA	AGA
0.338693	0.585134	AGA
NA	NA	Catch-up SGA
0.353912	0.694518	AGA
NA	NA	Non catch-down LGA
NA	NA	AGA
NA	NA	AGA
0.350665	0.61971	AGA
NA	NA	AGA
0.407407	0.743827	AGA
NA	NA	AGA
NA	NA	AGA
NA	NA	AGA
0.336043	0.659892	AGA
0.34963	0.75469	Catch-up SGA
NA	NA	AGA
NA	NA	AGA
NA	NA	AGA
0.402597	0.728571	Non catch-down LGA
0.474487	0.754512	AGA
NA	NA	AGA
0.458824	0.755882	AGA
NA	NA	AGA
NA	NA	AGA
NA	NA	AGA
0.345844	0.663772	AGA
0.390011	0.765993	AGA
0.428528	0.723804	AGA
NA	NA	AGA
0.341727	0.598022	AGA
NA	NA	AGA
0.42328	0.759847	AGA
0.350646	0.723298	AGA
NA	NA	AGA
NA	NA	AGA
NA	NA	AGA
NA	NA	AGA
NA	NA	Catch-down LGA
NA	NA	Catch-down LGA
0.388571	0.745714	AGA
NA	NA	AGA
NA	NA	AGA
NA	NA	Non catch-down LGA
0.401675	0.828164	AGA
NA	NA	Non catch-down LGA
NA	NA	AGA
NA	NA	AGA
NA	NA	AGA
0.34104	0.647399	Non catch-down LGA
NA	NA	AGA
NA	NA	AGA
NA	NA	AGA
NA	NA	AGA
0.360132	0.572325	AGA
NA	NA	AGA
0.35986	0.662668	Catch-down LGA
NA	NA	AGA
0.374139	0.612085	AGA
0.395588	0.776471	AGA
NA	NA	AGA
0.348138	0.657593	AGA
0.387654	0.696314	Catch-down LGA
0.456787	0.787413	AGA
NA	NA	Catch-down LGA
0.294118	0.705282	AGA
0.414919	0.669563	AGA
NA	NA	AGA
NA	NA	AGA
0.396054	0.691991	AGA
NA	NA	AGA
NA	NA	AGA
0.365152	0.648361	AGA
0.334122	0.609107	AGA
0.400987	0.678593	AGA
NA	NA	AGA
0.394501	0.708308	AGA
NA	NA	AGA
NA	NA	AGA
NA	NA	AGA
NA	NA	AGA
0.391239	0.729607	AGA
NA	NA	AGA
NA	NA	AGA
NA	NA	Catch-down LGA
0.301381	0.638609	AGA
NA	NA	AGA
0.3209	0.575974	AGA
NA	NA	AGA
NA	NA	AGA
NA	NA	AGA
NA	NA	AGA
NA	NA	AGA
NA	NA	AGA
NA	NA	AGA
NA	NA	Non catch-down LGA
NA	NA	AGA
NA	NA	AGA
NA	NA	AGA
NA	NA	AGA
NA	NA	AGA
NA	NA	AGA
NA	NA	AGA
NA	NA	AGA
NA	NA	Catch-down LGA
0.376005	0.703215	AGA
NA	NA	AGA
NA	NA	AGA
NA	NA	AGA
0.352132	0.690236	Catch-up SGA
NA	NA	AGA
NA	NA	AGA
NA	NA	AGA
0.324099	0.667025	AGA
NA	NA	AGA
NA	NA	AGA
0.356737	0.69784	AGA
NA	NA	AGA
NA	NA	AGA
0.367692	0.704615	Catch-up SGA
NA	NA	AGA
0.39804	0.661359	AGA
NA	NA	AGA
NA	NA	AGA
NA	NA	Catch-up SGA
NA	NA	AGA
NA	NA	AGA
NA	NA	AGA
0.428241	0.72586	AGA
NA	NA	AGA
NA	NA	AGA
NA	NA	AGA
NA	NA	AGA
NA	NA	AGA
0.371212	0.615152	Catch-down LGA
NA	NA	AGA
NA	NA	AGA
NA	NA	AGA
NA	NA	AGA
NA	NA	AGA
0.264151	0.59434	Catch-down LGA
NA	NA	AGA
0.376984	0.738379	Catch-down LGA
NA	NA	AGA
NA	NA	AGA
NA	NA	AGA
0.378619	0.605512	Non catch-down LGA
0.496149	0.730154	AGA
NA	NA	Catch-down LGA
NA	NA	AGA
NA	NA	AGA
NA	NA	AGA
0.432409	0.674439	AGA
0.323348	0.601904	AGA
0.352776	0.616403	AGA
NA	NA	AGA
NA	NA	AGA
NA	NA	AGA
NA	NA	AGA
0.387856	0.68129	AGA
NA	NA	Catch-up SGA
0.376515	0.679458	AGA
NA	NA	AGA
NA	NA	AGA
0.409226	0.629464	AGA
0.344062	0.65899	Catch-down LGA
NA	NA	Catch-up SGA
0.328487	0.619278	AGA
0.359257	0.609526	Catch-down LGA
NA	NA	AGA
0.343575	0.575419	Non catch-down LGA
NA	NA	AGA
NA	NA	AGA
NA	NA	AGA
NA	NA	AGA
NA	NA	AGA
0.403944	0.739504	AGA
0.400246	0.658867	AGA
0.37419	0.718916	AGA
0.397237	0.608808	AGA
NA	NA	AGA
NA	NA	AGA
NA	NA	Catch-up SGA
0.374072	0.665334	AGA
0.352459	0.704918	AGA
NA	NA	AGA
0.340022	0.641026	AGA
NA	NA	AGA
NA	NA	AGA
NA	NA	AGA
0.372555	0.596951	AGA
0.35009	0.617893	AGA
NA	NA	AGA
NA	NA	AGA
0.380058	0.618497	AGA
0.411862	0.686436	Catch-up SGA
NA	NA	AGA
0.376286	0.713319	AGA
0.364857	0.618797	Catch-down LGA
NA	NA	AGA
NA	NA	AGA
0.415842	0.750825	AGA
0.390904	0.701546	AGA
NA	NA	Catch-down LGA
NA	NA	AGA
NA	NA	AGA
0.366356	0.664105	AGA
NA	NA	AGA
NA	NA	AGA
0.347665	0.676752	AGA
NA	NA	AGA
NA	NA	AGA
NA	NA	AGA
NA	NA	AGA
NA	NA	AGA
NA	NA	AGA
NA	NA	AGA
NA	NA	AGA
0.317175	0.699446	AGA
NA	NA	AGA
0.3209	0.6322	Catch-down LGA
0.376524	0.658537	AGA
0.332244	0.64134	AGA
NA	NA	AGA
NA	NA	AGA
NA	NA	AGA
0.362994	0.631356	AGA
0.420245	0.699387	AGA
0.416412	0.69097	AGA
NA	NA	AGA
NA	NA	AGA
NA	NA	AGA
0.31377	0.594512	Non catch-down LGA
0.40843	0.872093	AGA
NA	NA	AGA
NA	NA	AGA
NA	NA	AGA
0.388076	0.780371	AGA
NA	NA	AGA
NA	NA	AGA
0.478236	0.718786	AGA
NA	NA	AGA
0.426518	0.709265	Catch-down LGA
0.287871	0.600051	AGA
NA	NA	AGA
NA	NA	AGA
0.391414	0.719697	AGA
NA	NA	AGA
0.316332	0.621516	AGA
NA	NA	AGA
NA	NA	AGA
NA	NA	AGA
0.385608	0.68664	AGA
0.293132	0.697934	AGA
NA	NA	Catch-down LGA
NA	NA	AGA
0.365964	0.677711	AGA
0.44535	0.62651	AGA
0.36351	0.78273	AGA
NA	NA	AGA
NA	NA	AGA
0.410241	0.666255	AGA
NA	NA	AGA
0.513505	0.800879	AGA
NA	NA	AGA
NA	NA	AGA
0.34375	0.70375	Non catch-down LGA
NA	NA	AGA
NA	NA	AGA
0.298716	0.664433	AGA
NA	NA	AGA
NA	NA	AGA
NA	NA	AGA
NA	NA	AGA
NA	NA	AGA
NA	NA	AGA
NA	NA	AGA
NA	NA	Non catch-down LGA
NA	NA	AGA
0.378743	0.666168	AGA
0.352528	0.622191	AGA
NA	NA	AGA
0.384391	0.711998	AGA
NA	NA	AGA
0.311011	0.612758	AGA
NA	NA	Catch-down LGA
NA	NA	AGA
0.490932	0.702001	AGA
NA	NA	AGA
NA	NA	AGA
NA	NA	AGA
NA	NA	AGA
0.339955	0.59737	Catch-down LGA
0.433884	0.712015	AGA
NA	NA	AGA
0.376816	0.705206	AGA
NA	NA	AGA
NA	NA	AGA
NA	NA	AGA
0.30854	0.641873	Catch-down LGA
NA	NA	AGA
0.358352	0.729402	AGA
0.372625	0.711105	AGA
NA	NA	AGA
NA	NA	AGA
NA	NA	AGA
NA	NA	AGA
NA	NA	AGA
NA	NA	AGA
NA	NA	AGA
NA	NA	AGA
NA	NA	AGA
NA	NA	AGA
0.387124	0.648043	Catch-up SGA
0.302778	0.613889	AGA
NA	NA	AGA
NA	NA	AGA
0.443824	0.743327	AGA
0.326934	0.649694	AGA
0.313178	0.631779	AGA
0.326503	0.670765	AGA
NA	NA	AGA
0.348677	0.656009	AGA
NA	NA	AGA
0.313004	0.679742	AGA
0.382238	0.683149	AGA
NA	NA	AGA
NA	NA	Catch-down LGA
NA	NA	AGA
NA	NA	AGA
NA	NA	AGA
0.368324	0.621547	AGA
0.315224	0.5767	AGA
0.415076	0.742684	AGA
NA	NA	AGA
NA	NA	AGA
0.419126	0.670012	AGA
NA	NA	AGA
NA	NA	AGA
NA	NA	AGA
NA	NA	AGA
NA	NA	AGA
NA	NA	AGA
0.38645	0.682252	Catch-up SGA
0.338402	0.59034	AGA
0.394897	0.642467	AGA
0.412202	0.751488	Catch-up SGA
0.316492	0.682346	AGA
NA	NA	AGA
0.397626	0.652819	AGA
NA	NA	AGA
0.354458	0.694146	AGA
NA	NA	AGA
0.340909	0.666386	AGA
NA	NA	AGA
NA	NA	AGA
0.374088	0.666058	AGA
NA	NA	AGA
NA	NA	AGA
NA	NA	AGA
0.34634	0.703267	AGA
NA	NA	Catch-down LGA
0.334377	0.638873	AGA
0.346829	0.737542	AGA
NA	NA	AGA
0.341287	0.713097	AGA
NA	NA	AGA
NA	NA	AGA
NA	NA	AGA
NA	NA	AGA
0.388923	0.688559	AGA
NA	NA	AGA
NA	NA	AGA
NA	NA	AGA
0.342896	0.665301	AGA
NA	NA	AGA
NA	NA	AGA
NA	NA	AGA
NA	NA	AGA
0.3798	0.698386	AGA
NA	NA	AGA
NA	NA	AGA
NA	NA	AGA
NA	NA	AGA
NA	NA	AGA
0.312854	0.649773	AGA
NA	NA	AGA
NA	NA	AGA
0.368877	0.692951	AGA
NA	NA	AGA
0.435185	0.75463	AGA
NA	NA	AGA
0.356937	0.608808	AGA
0.342388	0.666384	AGA
0.39939	0.653963	AGA
0.403419	0.691362	AGA
0.356161	0.675193	Catch-up SGA
0.29483	0.607162	Non catch-down LGA
NA	NA	Non catch-down LGA
NA	NA	AGA
NA	NA	AGA
NA	NA	AGA
NA	NA	AGA
NA	NA	AGA
NA	NA	AGA
NA	NA	Catch-down LGA
NA	NA	AGA
0.357995	0.680191	AGA
NA	NA	AGA
NA	NA	AGA
NA	NA	AGA
NA	NA	Catch-up SGA
NA	NA	Catch-down LGA
NA	NA	AGA
0.384736	0.684673	AGA
NA	NA	Catch-up SGA
0.355407	0.625759	AGA
NA	NA	AGA
NA	NA	Catch-down LGA
0.394191	0.726141	AGA
0.468291	0.745743	Catch-up SGA
0.367164	0.613433	AGA
NA	NA	AGA
NA	NA	AGA
NA	NA	AGA
NA	NA	AGA
NA	NA	AGA
NA	NA	AGA
NA	NA	AGA
0.31957	0.561369	AGA
0.339196	0.548576	AGA
NA	NA	AGA
NA	NA	AGA
0.336071	0.649331	Catch-down LGA
NA	NA	AGA
NA	NA	AGA
NA	NA	AGA
NA	NA	AGA
NA	NA	Catch-down LGA
0.349193	0.62187	AGA
NA	NA	AGA
0.42735	0.723208	AGA
NA	NA	AGA
NA	NA	AGA
NA	NA	AGA
NA	NA	Catch-down LGA
NA	NA	AGA
NA	NA	AGA
0.327414	0.729745	Catch-up SGA
NA	NA	AGA
NA	NA	AGA
NA	NA	AGA
NA	NA	AGA
NA	NA	Catch-down LGA
0.363098	0.779989	Non catch-down LGA
NA	NA	AGA
0.368089	0.680589	AGA
NA	NA	AGA
NA	NA	AGA
NA	NA	AGA
NA	NA	AGA
NA	NA	Catch-up SGA
NA	NA	AGA
NA	NA	Catch-up SGA
NA	NA	AGA
NA	NA	AGA
0.385404	0.678488	AGA
NA	NA	AGA
0.387725	0.654192	AGA
0.349777	0.638239	AGA
NA	NA	AGA
NA	NA	AGA
0.410671	0.65048	AGA
NA	NA	AGA
0.365964	0.667169	AGA
0.36867	0.646912	AGA
0.381964	0.651924	AGA
NA	NA	AGA
0.38389	0.688308	AGA
NA	NA	AGA
0.384082	0.709928	AGA
NA	NA	AGA
NA	NA	AGA
NA	NA	AGA
NA	NA	AGA
NA	NA	AGA
NA	NA	AGA
NA	NA	AGA
NA	NA	AGA
NA	NA	AGA
NA	NA	AGA
0.415593	0.684601	AGA
NA	NA	AGA
NA	NA	AGA
0.328073	0.65753	AGA
0.376516	0.684429	AGA
NA	NA	AGA
NA	NA	AGA
0.294693	0.698324	AGA
NA	NA	AGA
NA	NA	AGA
0.348529	0.648529	AGA
NA	NA	AGA
NA	NA	AGA
NA	NA	AGA
NA	NA	AGA
NA	NA	AGA
NA	NA	AGA
NA	NA	AGA
0.41866	0.663876	Catch-down LGA
NA	NA	AGA
0.377856	0.656122	AGA
NA	NA	AGA
NA	NA	AGA
NA	NA	AGA
0.362575	0.69799	AGA
NA	NA	AGA
NA	NA	AGA
NA	NA	AGA
NA	NA	AGA
NA	NA	AGA
0.328255	0.67867	AGA
NA	NA	AGA
NA	NA	Catch-up SGA
NA	NA	AGA
NA	NA	AGA
NA	NA	AGA
NA	NA	AGA
NA	NA	AGA
NA	NA	AGA
NA	NA	AGA
NA	NA	AGA
0.363186	0.730747	AGA
0.363636	0.699413	AGA
0.404218	0.62976	AGA
NA	NA	AGA
NA	NA	AGA
NA	NA	AGA
NA	NA	AGA
0.35031	0.751266	AGA
0.38961	0.635234	AGA
NA	NA	AGA
NA	NA	AGA
0.347181	0.655786	AGA
NA	NA	AGA
0.375314	0.621859	AGA
NA	NA	AGA
NA	NA	AGA
NA	NA	AGA
NA	NA	AGA
NA	NA	AGA
NA	NA	AGA
NA	NA	AGA
NA	NA	Catch-up SGA
0.337957	0.643447	Catch-up SGA
0.350057	0.616497	AGA
NA	NA	AGA
NA	NA	AGA
NA	NA	AGA
0.444377	0.711911	AGA
0.389647	0.708191	AGA
0.368629	0.72057	AGA
NA	NA	AGA
0.352405	0.645384	AGA
NA	NA	AGA
0.3428	0.655479	AGA
0.417672	0.723764	AGA
0.434456	0.739627	AGA
NA	NA	AGA
0.439706	0.767647	AGA
NA	NA	AGA
NA	NA	AGA
NA	NA	AGA
NA	NA	AGA
0.307448	0.567263	AGA
NA	NA	AGA
NA	NA	AGA
0.313545	0.6034	AGA
0.378269	0.666252	AGA
NA	NA	Catch-down LGA
NA	NA	AGA
NA	NA	AGA
NA	NA	AGA
NA	NA	AGA
0.328947	0.640732	AGA
NA	NA	AGA
NA	NA	AGA
NA	NA	AGA
NA	NA	AGA
NA	NA	Catch-down LGA
NA	NA	AGA
0.402637	0.671998	AGA
0.390278	0.634722	Catch-up SGA
0.331308	0.749421	AGA
NA	NA	AGA
NA	NA	AGA
0.388418	0.786723	AGA
NA	NA	AGA
NA	NA	AGA
0.346252	0.71474	AGA
NA	NA	AGA
NA	NA	Non catch-up SGA
NA	NA	AGA
NA	NA	AGA
NA	NA	AGA
NA	NA	AGA
NA	NA	AGA
0.354378	0.558368	AGA
NA	NA	AGA
NA	NA	AGA
NA	NA	AGA
NA	NA	Catch-up SGA
NA	NA	AGA
0.489467	0.766729	AGA
NA	NA	Catch-up SGA
NA	NA	AGA
0.317394	0.64877	AGA
NA	NA	AGA
NA	NA	AGA
NA	NA	AGA
NA	NA	AGA
NA	NA	AGA
0.398551	0.721739	AGA
0.373616	0.708795	AGA
NA	NA	AGA
NA	NA	AGA
NA	NA	AGA
NA	NA	AGA
NA	NA	AGA
NA	NA	AGA
NA	NA	AGA
NA	NA	Non catch-down LGA
0.387263	0.717154	AGA
NA	NA	Catch-down LGA
0.372611	0.673567	AGA
NA	NA	AGA
0.447977	0.748234	AGA
0.38872	0.714939	AGA
0.304198	0.684113	AGA
NA	NA	AGA
NA	NA	AGA
NA	NA	AGA
NA	NA	AGA
0.413262	0.763671	AGA
0.371382	0.643091	Non catch-down LGA
0.344062	0.6798	AGA
0.355191	0.632514	AGA
NA	NA	AGA
0.388617	0.642595	AGA
NA	NA	AGA
0.444757	0.781835	AGA
NA	NA	AGA
NA	NA	AGA
NA	NA	AGA
0.395977	0.674104	AGA
0.328554	0.601852	AGA
NA	NA	AGA
NA	NA	AGA
NA	NA	AGA
0.447739	0.795655	AGA
0.347095	0.608563	AGA
NA	NA	AGA
NA	NA	AGA
NA	NA	AGA
NA	NA	AGA
NA	NA	AGA
NA	NA	AGA
0.383566	0.677683	Catch-up SGA
NA	NA	AGA
NA	NA	AGA
NA	NA	AGA
NA	NA	AGA
NA	NA	AGA
0.370544	0.641026	Non catch-up SGA
NA	NA	Non catch-up SGA
NA	NA	AGA
NA	NA	AGA
NA	NA	AGA
0.336594	0.802647	AGA
0.425532	0.702441	AGA
0.365439	0.648725	AGA
0.392613	0.706083	AGA
0.396923	0.644615	AGA
NA	NA	AGA
NA	NA	AGA
NA	NA	Catch-down LGA
NA	NA	AGA
NA	NA	Non catch-down LGA
0.359323	0.660377	Catch-up SGA
0.338511	0.58177	AGA
NA	NA	AGA
0.440439	0.738245	AGA
0.376923	0.747692	AGA
NA	NA	AGA
NA	NA	AGA
NA	NA	AGA
NA	NA	AGA
0.364277	0.628672	AGA
NA	NA	AGA
0.362274	0.637102	AGA
NA	NA	Non catch-down LGA
NA	NA	AGA
NA	NA	AGA
NA	NA	AGA
NA	NA	AGA
NA	NA	AGA
0.368782	0.646083	Catch-down LGA
0.375237	0.663395	Catch-up SGA
NA	NA	AGA
0.357579	0.696822	AGA
NA	NA	AGA
0.476335	0.729672	Catch-down LGA
NA	NA	AGA
NA	NA	Catch-down LGA
NA	NA	AGA
0.316704	0.608184	AGA
NA	NA	AGA
0.319892	0.577957	AGA
NA	NA	AGA
NA	NA	AGA
NA	NA	AGA
0.398551	0.776812	AGA
NA	NA	AGA
NA	NA	AGA
0.320478	0.727865	AGA
0.516923	0.792308	AGA
NA	NA	Catch-up SGA
NA	NA	AGA
NA	NA	AGA
0.29699	0.658659	AGA
NA	NA	AGA
0.350776	0.708741	AGA
0.352817	0.712217	AGA
0.380628	0.69609	Non catch-up SGA
0.453655	0.71312	AGA
0.389288	0.721977	AGA
NA	NA	AGA
NA	NA	AGA
0.403127	0.588596	AGA
NA	NA	AGA
NA	NA	AGA
NA	NA	AGA
NA	NA	AGA
NA	NA	Catch-up SGA
NA	NA	AGA
0.31694	0.659836	AGA
0.359722	0.6875	AGA
NA	NA	AGA
NA	NA	AGA
0.439815	0.714506	AGA
NA	NA	AGA
0.372679	0.781167	AGA
0.391176	0.702941	AGA
0.335616	0.60274	AGA
0.361194	0.714925	Catch-up SGA
NA	NA	AGA
NA	NA	AGA
0.432193	0.765119	AGA
NA	NA	AGA
NA	NA	AGA
0.314695	0.579417	AGA
0.406211	0.715182	AGA
NA	NA	Non catch-up SGA
0.35943	0.743597	AGA
0.396509	0.71188	AGA
NA	NA	AGA
0.426829	0.771003	AGA
NA	NA	AGA
NA	NA	AGA
0.317952	0.562746	Catch-down LGA
NA	NA	Catch-down LGA
0.388825	0.679724	AGA
NA	NA	AGA
NA	NA	AGA
NA	NA	AGA
NA	NA	AGA
NA	NA	Catch-down LGA
0.461908	0.775345	AGA
NA	NA	AGA
NA	NA	AGA
0.434517	0.777234	AGA
NA	NA	AGA
NA	NA	AGA
NA	NA	AGA
NA	NA	AGA
0.353507	0.640554	AGA
NA	NA	AGA
0.376884	0.737018	AGA
NA	NA	AGA
NA	NA	AGA
NA	NA	AGA
0.335541	0.653802	AGA
NA	NA	AGA
NA	NA	AGA
NA	NA	AGA
NA	NA	AGA
0.384615	0.741538	Catch-down LGA
0.364431	0.657434	AGA
NA	NA	AGA
0.351906	0.686217	AGA
NA	NA	AGA
0.38485	0.612401	AGA
NA	NA	AGA
0.3648	0.671531	AGA
NA	NA	AGA
NA	NA	AGA
0.375847	0.596118	AGA
NA	NA	AGA
NA	NA	AGA
NA	NA	AGA
NA	NA	AGA
0.326619	0.687262	Catch-down LGA
NA	NA	AGA
NA	NA	AGA
NA	NA	AGA
NA	NA	AGA
NA	NA	AGA
0.341624	0.578902	Catch-up SGA
NA	NA	AGA
NA	NA	AGA
NA	NA	AGA
NA	NA	AGA
NA	NA	AGA
NA	NA	AGA
NA	NA	AGA
NA	NA	Catch-down LGA
NA	NA	AGA
NA	NA	AGA
0.301054	0.622919	AGA
NA	NA	AGA
0.3582	0.633511	AGA
NA	NA	AGA
0.344203	0.661929	AGA
NA	NA	AGA
NA	NA	AGA
NA	NA	AGA
NA	NA	AGA
NA	NA	AGA
0.317919	0.547688	AGA
0.358439	0.66092	AGA
NA	NA	AGA
NA	NA	AGA
NA	NA	AGA
NA	NA	AGA
0.362538	0.652568	AGA
NA	NA	AGA
0.357567	0.599407	AGA
NA	NA	AGA
NA	NA	AGA
0.458515	0.77043	AGA
NA	NA	AGA
NA	NA	AGA
NA	NA	AGA
NA	NA	Catch-up SGA
0.326508	0.651633	Catch-down LGA
NA	NA	Catch-down LGA
NA	NA	AGA
0.335735	0.589337	AGA
0.387731	0.756655	AGA
NA	NA	AGA
NA	NA	AGA
NA	NA	AGA
NA	NA	AGA
NA	NA	AGA
0.372126	0.748563	AGA
0.354103	0.674772	AGA
NA	NA	AGA
0.386253	0.664538	AGA
0.32235	0.648997	AGA
0.331461	0.669944	Catch-down LGA
NA	NA	Catch-down LGA
0.408922	0.748141	AGA
NA	NA	AGA
0.373002	0.71196	AGA
NA	NA	AGA
NA	NA	AGA
0.412292	0.671711	AGA
NA	NA	AGA
0.411084	0.69123	AGA
NA	NA	AGA
0.313472	0.591969	AGA
NA	NA	AGA
0.33024	0.723253	Non catch-down LGA
NA	NA	AGA
NA	NA	Catch-up SGA
NA	NA	Non catch-down LGA
NA	NA	AGA
NA	NA	AGA
NA	NA	AGA
NA	NA	AGA
NA	NA	AGA
NA	NA	AGA
NA	NA	AGA
NA	NA	AGA
NA	NA	AGA
NA	NA	AGA
NA	NA	AGA
NA	NA	Catch-up SGA
0.322121	0.59008	AGA
NA	NA	AGA
NA	NA	AGA
NA	NA	AGA
0.389785	0.655615	AGA
NA	NA	AGA
NA	NA	AGA
NA	NA	AGA
NA	NA	AGA
0.380913	0.726073	AGA
NA	NA	AGA
NA	NA	AGA
NA	NA	Catch-down LGA
0.331661	0.649387	AGA
0.493359	0.776407	Catch-up SGA
0.394103	0.654332	Catch-up SGA
0.392549	0.748153	AGA
0.33719	0.698363	AGA
NA	NA	AGA
0.279912	0.677827	AGA
0.367305	0.738966	AGA
NA	NA	AGA
0.4043	0.684434	AGA
NA	NA	Catch-up SGA
NA	NA	AGA
NA	NA	AGA
NA	NA	Catch-up SGA
NA	NA	AGA
NA	NA	AGA
NA	NA	AGA
0.389785	0.673387	AGA
NA	NA	AGA
NA	NA	AGA
NA	NA	AGA
NA	NA	AGA
NA	NA	Catch-down LGA
NA	NA	AGA
NA	NA	AGA
NA	NA	AGA
0.440469	0.732111	AGA
NA	NA	AGA
0.353069	0.681695	AGA
NA	NA	AGA
0.33046	0.672414	AGA
0.361345	0.687675	AGA
0.412743	0.696798	AGA
0.334328	0.661194	AGA
NA	NA	AGA
NA	NA	Catch-down LGA
0.370427	0.676829	AGA
NA	NA	Non catch-up SGA
NA	NA	AGA
NA	NA	AGA
0.307889	0.708002	Catch-down LGA
NA	NA	AGA
NA	NA	AGA
NA	NA	AGA
0.363381	0.634747	AGA
NA	NA	AGA
NA	NA	AGA
NA	NA	AGA
NA	NA	AGA
NA	NA	AGA
NA	NA	AGA
NA	NA	AGA
NA	NA	Catch-up SGA
NA	NA	AGA
NA	NA	AGA
NA	NA	AGA
NA	NA	AGA
NA	NA	AGA
NA	NA	Catch-up SGA
NA	NA	AGA
0.340909	0.713068	Catch-up SGA
NA	NA	AGA
NA	NA	AGA
NA	NA	AGA
0.385449	0.721362	Non catch-up SGA
0.314448	0.790368	Catch-up SGA
NA	NA	AGA
NA	NA	AGA
NA	NA	AGA
NA	NA	AGA
NA	NA	AGA
0.378201	0.644729	Catch-down LGA
NA	NA	AGA
NA	NA	AGA
NA	NA	AGA
NA	NA	Catch-down LGA
NA	NA	AGA
0.374362	0.68633	Non catch-down LGA
0.348015	0.656607	AGA
NA	NA	AGA
NA	NA	AGA
0.477964	0.730912	AGA
NA	NA	AGA
NA	NA	AGA
NA	NA	AGA
NA	NA	AGA
NA	NA	AGA
0.400579	0.683719	AGA
NA	NA	AGA
0.405735	0.637584	Catch-down LGA
NA	NA	AGA
0.330508	0.782486	Catch-down LGA
NA	NA	AGA
NA	NA	AGA
NA	NA	AGA
NA	NA	AGA
NA	NA	AGA
NA	NA	AGA
NA	NA	AGA
NA	NA	AGA
NA	NA	AGA
0.392628	0.682692	AGA
NA	NA	AGA
0.291856	0.680524	AGA
NA	NA	AGA
NA	NA	AGA
0.342388	0.61545	AGA
NA	NA	AGA
0.407044	0.721709	AGA
0.332394	0.616901	AGA
NA	NA	AGA
NA	NA	AGA
0.295756	0.636605	AGA
NA	NA	AGA
0.297586	0.597916	AGA
0.409884	0.645349	Non catch-down LGA
0.36578	0.643894	AGA
0.361919	0.739826	AGA
NA	NA	AGA
NA	NA	AGA
0.380337	0.665965	AGA
NA	NA	AGA
NA	NA	AGA
NA	NA	AGA
0.355913	0.678817	AGA
NA	NA	AGA
0.344477	0.662791	AGA
NA	NA	AGA
NA	NA	Catch-up SGA
0.371888	0.7119	AGA
0.335348	0.670697	AGA
NA	NA	AGA
NA	NA	AGA
NA	NA	AGA
0.337522	0.637054	AGA
0.302089	0.549125	Non catch-down LGA
0.347448	0.662324	AGA
NA	NA	AGA
NA	NA	AGA
NA	NA	AGA
0.394818	0.649291	Catch-up SGA
NA	NA	AGA
0.397836	0.6986	AGA
0.387011	0.596085	AGA
NA	NA	AGA
NA	NA	AGA
NA	NA	AGA
NA	NA	AGA
NA	NA	AGA
NA	NA	AGA
NA	NA	AGA
NA	NA	AGA
NA	NA	AGA
NA	NA	AGA
NA	NA	AGA
NA	NA	AGA
0.35735	0.684195	Catch-up SGA
NA	NA	Catch-up SGA
NA	NA	AGA
0.328256	0.635504	AGA
NA	NA	AGA
0.369405	0.640711	AGA
NA	NA	AGA
0.302566	0.584216	AGA
0.309989	0.64868	AGA
0.356763	0.710863	AGA
0.190603	0.364953	AGA
0.403181	0.7101	AGA
0.420259	0.689655	AGA
0.423782	0.667299	AGA
0.343284	0.58806	AGA
NA	NA	AGA
0.307651	0.569823	AGA
NA	NA	AGA
NA	NA	AGA
NA	NA	AGA
0.402731	0.745541	AGA
NA	NA	AGA
0.392638	0.719325	AGA
NA	NA	AGA
NA	NA	Catch-up SGA
NA	NA	AGA
0.353463	0.685461	AGA
NA	NA	Catch-down LGA
0.336655	0.567633	AGA
NA	NA	AGA
NA	NA	AGA
NA	NA	AGA
NA	NA	AGA
NA	NA	AGA
NA	NA	AGA
0.356328	0.629989	Catch-down LGA
NA	NA	AGA
0.352845	0.620897	AGA
NA	NA	AGA
NA	NA	AGA
NA	NA	AGA
NA	NA	AGA
NA	NA	AGA
NA	NA	AGA
0.393357	0.664336	Non catch-down LGA
NA	NA	Catch-up SGA
NA	NA	AGA
NA	NA	AGA
NA	NA	AGA
NA	NA	AGA
0.371517	0.69969	AGA
NA	NA	AGA
0.41537	0.774736	AGA
0.298742	0.58462	Non catch-down LGA
0.355047	0.660211	AGA
NA	NA	AGA
NA	NA	AGA
NA	NA	AGA
NA	NA	AGA
NA	NA	AGA
0.356749	0.720386	AGA
NA	NA	AGA
0.335211	0.669014	AGA
0.306487	0.566245	AGA
0.395377	0.643248	Catch-up SGA
NA	NA	AGA
NA	NA	AGA
NA	NA	AGA
0.372795	0.674445	Catch-down LGA
0.510394	0.747601	AGA
0.356047	0.650706	AGA
0.333777	0.659574	Catch-down LGA
0.437967	0.687823	AGA
0.370257	0.761934	AGA
NA	NA	AGA
NA	NA	AGA
NA	NA	AGA
0.335552	0.57959	AGA
0.428907	0.724148	AGA
[truncated: 11,358 more rows]

## Sheet: figure 5
	Healthy	Unhealthy	Total	Percentage Unhealthy
Catch-up SGA	456	155	611	25.4
Others	10767	1979	12746	15.5

## Sheet: figure 7 & Tables 2a&b
Delta_centile_EFW_birth_div_days	Delta_weight_SDS_div_age	SBP_mmHg	Aix_brachial	HDL_mmol_L	MUAC_cm	mean_SF_bicep_mm	mean_SF_tricep_mm	mean_SF_subscap_mm	mean_SF_suprailiac_mm	mean_SF_abdo_mm	mean_thigh_circ_mm	mean_AC_cm	BMI_SDS	insulin_pmol_L	percent_fat
-0.368182	-0.0631399				15.1	5.3	8	4	3	5	29	48.2	-1.4		13.1
0.059322	0.0575139			1.62	18.8	7	8	6	5.3	6	34.3	56.3	1.36	41	13.3
0.17395	0.462738	97	-33.6	1.7	20	5.1	9.1	6.2	4.5	6.1	42.3	55.3	2.42	6	15
-0.152212	0.0323741	90	-32.1		19	5.1	14.1	7.1	6.5	10.4	37	55.7	1.18		16.7
-0.146226	0.19403	103	-30.6	1.34	17	5.7	9.1	5.9	4.9	6.9	26.1	51.3	-0.44		5.1
0.356489	0.0169082	94	-35.9		17.8	4.9	7.9	3.6	4.8	5.1	35.4	53.9	0.1		21.7
-0.116379	0.19598	89	-22.8	1.66	18.1	8.3	9.1	5.3	5.6	4.1	34.2	54.3	0.13	16	20
-0.267677	0.295082	96			16.2	9	8.3	6	5	5.3	30.2	51.5	-0.29
-0.266038	0.142857	95	-35.6		16.5	7.1	8.3	8.4	6.2	8.4	30.3	50	0.19
-0.5576	0.681698	103	-21.4	1.35	16	5	7.1	6.1	5	6.1	28.3	49.3	-0.33	30	33.2
-0.209783	0.662304	105			16.5	7.1	10.1	9.4	5.9	6.1	28.2	46.2	-0.38		16.6
-0.390756	0.041958	106	-46.4		16	7.1	7.1	6.1	4	6.1	27.8	51	-0.45		13.6
-0.494624	0.557099	111	-29	1.2	19	14.1	19.1	8	15.6	23.1	35.8	56.2	0.99	45	30.4
-0.337209	0.0632689	102		2.05	17	7	12.1	5.1	6.1	7	31.7	49.2	-0.61	17	11.7
-0.12735	0.08646	95	-56		18	8	10	6.4	5.1	9	33.8	56	1.31		29.7
-0.557732	0.100763	105	-41.2	1.14	17.6	6.1	10.2	6	6.3	7.2	29	50.7	0.05	29	14.7
0.0107438	0.0664653	106	-51.5	2.06	17	3.1	6.8	4.1	3.2	4.2	33	51	-0.66	26	10.4
0.0198413	0.275076	112	-45.2		20.5	8	17.1	9	14	21	37	58.8	1.03		22.1
-0.569072	0.316514	119	-41	1.42	17.6	7.1	13.7	6.6	8	11	32.3	54	1.04	39	7
-0.710345	0.183908	124	-34.6		15.2	4.2	10.1	5	4.1	7.1	28.2	50	0.03		9.1
-0.370175	0.451613	128	-58.4		17.3	6.2	10	6	3.2	8.1	31.7	52	0.44		14.2
0.383333	0.0672414	101	-52.7	1.41	17.5	4.2	8	5	6	7	32	52	-0.02	36	11.4
-0.0228814	0.128824	104	-33.9		16	3.2	6.1	4.4	3.1	6.1	31.2	46.8	-0.73		8
-0.252033	0.0737834	107	-47.4	1.77	16	4	5.4	4	3	6	30	47	-1.89	30	11.6
-0.136937	0.774621	134		1.24	23	11	17.1	12.3	23	26.2	40	68.3	4.1	38	34.5
-0.437963	0.247312	110	-21.5		15.5	4.2	8.2	4.4	3.2	7.1	31	49	-0.7		3.6
-0.0590164	0.0222222	117		1.27	17.8	7	11.1	5.2	13	12	38	53	0.83	18	18.6
-0.344615	0.0357853	103		1.98	16.3	5.3	6.1	5.2	3.3	6	31.1	49	-0.35	4	12.2
0.119298	-0.00666667	105			18.5	9.1	11.1	7	9.1	18	34	55	1.22		18.3
-0.312782	0.310751	103	-25.5	1.63	19	6.2	9	6	9.3	10.3	37	54.3	0.56	27	14.7
0.0966102	-0.0132743	95		1.74	18	4	7	4	4	6	37.7	49.9	0.32	24
-0.369811	0.147011	102	-25.3	1.15	16.1	6.1	9	5.1	3.3	6.1	31.1	53	-0.71	22	8.7
-0.543119	0.0655226	93	-60.8	1.5	17.1	8.3	6.1	5	3.1	5.1	34.1	50.2	-0.42	7	2.9
-0.0957895	0.0833333	105	-51.8		16.4	9.9	11.7	5.9	9	5	32	52.8	-0.7		3.8
0.155	-0.153719	101		1.62	16.8	3.2	5.4	3.7	2.4	3.9	31	49.3	-1.62	35	4.6
-0.00877193	0.292035	104	-16.9		17.8	5	6.8	4.6	4.8	8.2	31.8	54	0.1		8.8
0.0219298	0.247549	106	-18.1		17.4	4.2	8.1	4.3	6.3	13.1	32.7	52	0.52		5.7
-0.707547	0.475279	119	-17.2	1.24	18.7	7.3	8.6	5	5.4	10	36	55.3	0.02	30	18.1
-0.349123	0.401806	95	-18.5	1.52	18	6.2	9	6.2	4	8.1	31	50.2	0.09	12	11.5
0.0936364	0.00244499	101	-63.2	1.47	17.2	4.5	11.1	5.5	3.2	5.2	29.6	49.3	0.11	4	12.2
-0.362136	0.454819	107	-58.1		18	4.2	9	6.2	5	8	34	56.3	1.3		5.8
0.045098	0.0739496	103	-69.5	1.76	18.3	6.3	12	4.3	4.2	8	33.6	51.1	-0.18	52	11.8
0.117557	-0.291751	96	-23.4		16.3	5	7.2	6	4.1	7.2	31	49.7	0.43		9.9
-0.0528455	-0.182773	89			14.8	5	6.2	4	3	4	25.2	46.5	-2.13		0.4
0.0627451	0.28471	108	-38.3		18	3.5	9	4	4	8	32.7	60	1.14		7
-0.303947	0.34633	109	-27.4	1.13	17.2	4.5	7.1	6	3.9	7.1	31.6	49.8	0.4	18
-0.00862069	0.0572687	101	-22	1.05	17.8	9	10.7	7.1	13.1	11.3	33.1	54.8	1.26	11	15
-0.464211	0.800915				16.7	8.1	12.2				28.7	50.1	0.4
-0.3	0.281573	105	-34.3		18.9	11.1	10.8	7	6.4	9.1	35	55.3	1.44		7.3
-0.125926	0.283255	122	-59.1	1.5	19	10.3	12.6	7.9	7.4	11.1	32.8	52	-0.12	23	18.3
-0.303571	0.49639	110	-37.8	1.48	18.5	12.1	13.5	10	7.9	11.9	34.3	55	0.66	46	20.5
0.1752	-0.0639854	97	-42.6	1.59	17.5	9	10.5	7.8	8.1	9.3	33.5	55.2	-0.03	18	10.2
-0.136364	0.198288	119	-61.7		18	6.3	13.1	6	7.1	12.3	35.4	55.8	0.41		20.2
-0.0421569	-0.0871795	99	-43.7	1.32	18	9.1	12	8.2	8.1	12.3	33.6	50.5	0.16	35	8
0.544118	-0.132308	97	-90.3	1.77	15.7	6.1	10	6	6.3	7.1	31.4	47.7	-1.28	15	4.9
-0.466304	0.217066	106	-56		16.1	7.3	8.8	8.1	7	7	33.1	53.3	-1.2		4.8
-0.0533333	0.0536332	92	-58.9		16.9	6.3	11.1	6.2	6.1	8.2	34.2	55	0.83		7.1
-0.565289	0.0998487	101	-46.9	1.62	18	8.1	14	8.1	7	14.3	35.7	54	0.09	21	12.3
-0.452055	0.170886	103	-54.5		16.7	13.8	17.9	11.1	14	17	35.9	54.4	-0.32		1.1
-0.1875	-0.0931232	94	-45.2	1.36	16.3	8	9	6.4	6	7.4	29.9	51	-1.37		9.5
-0.149383	0.221068	107	-49.9	1.69	18.1	8.3	13.1	7.3	7.1	9.8	33.8	52.6	-0.02		17.5
-0.19759	0.0623917	92	-51.8		16.1	9.7	14.5	7.4	8.1	9.1	30.7	51.7	-0.07		8.1
0.0248	0.152139	110	-62.7		17.9	9.7	11	7.3	7.3	9.5	34.4	56.3	0.24		12.1
-0.196296	0.151104	111	-35		17.8	7.2	11	7	9	11.3	33	53.8	0.01		9.9
0.0510417	0.163743	108	-30.7		18	6.2	10.7	7	6.2	8	35.5	52.5	-0.21		6.3
-0.371084	0.406202	108	-40.6	1.25	21.8	14.1	21	13	16.7	26.3	42	64	2.37	52	29.8
-0.152222	0.234621	106	-59.4	1.98	19.7	10.7	11.2	7.8	15.7	13.3	35.9	54.3	0.63	55	11.6
-0.0597701	-0.0464	104	-57.8		16.5	6.1	8.1	6.1	6	10.8	29.8	52.5	-0.67		10.8
0.016	-0.0634921	104	-31.2		17.7	5.3	8.1	6.8	4.2	5.2	32.2	49.7	-0.18		9.5
-0.10303	-0.251462	92			17	7.1	14.6	7.6	6.1	9	30	49.5	0.4
0.0990099	0.0125448	104	-42.7	1.61	18.7	7.3	12.1	6.1	7.7	8.3	34.7	51.1	0.28	15	10.8
-0.13617	0.281646	103	-32.1	1.43	17.2	9	16	8.1	10.1	17.1	32	52	1.88	27	18.6
0.0855422	0.0229277	101	-51.3		18	8.1	12	8	7.1	7.3	29.7	57	0.23		10.1
0.19125	0.0647482	103	-44.9		18.5	8.1	11.7	7.3	5.3	9.1	33.5	54.7	0.44		15.6
0.284404	-0.0625	98	-61.8		19	8.1	12	7.1	8.3	12.8	33.3	54.8	0.64		16.3
-0.255357	0.709282	103	-39	1.15	20.5	14.5	19.2	13.3	18.8	25.3	37.3	65.3	3.17	25	38
-0.525664	0.0831858	102	-51.4		18.5	11.2	16.1	7	7.3	12.1	33.4	51	0.41		20.7
-0.125	0.116638	97	-28.6		16.1	5.2	8	6.1	5.2	7	30.5	50.8	-0.72		2.7
-0.00752688	0.183074	102			17.7	6.1	7.6	5.4	5.1	6	31.8	52.8	-0.37		11.9
0.158947	-0.0131579	110	-39.5		17.1	5.2	9.6	6.2	5.8	7.3	33	55.3	-0.03		6.3

## Sheet: figure 6
Gene Symbol	meanImp ALSPAC	medianImp ALSPAC	minImp ALSPAC	maxImp ALSPAC	normHits ALSPAC	decision ALSPAC	meanImp BabyGRO	medianImp BabyGRO	minImp BabyGRO	maxImp BabyGRO	normHits BabyGRO	decision BabyGRO
ILMN_1906907	9.77146	9.70344	7.82163	11.7047	1	Confirmed	NA	NA	NA	NA	NA	NA
LOC440905	8.1818	8.13701	6.55895	10.2301	1	Confirmed	NA	NA	NA	NA	NA	NA
FUBP3	5.76083	5.80629	3.5275	7.36666	0.969697	Confirmed	7.43831	7.44226	5.8851	9.28028	1	Confirmed
PCDH7	4.58249	4.61834	1.94119	6.3856	0.939394	Confirmed	NA	NA	NA	NA	NA	NA
PEX26	3.37388	3.39653	0.0618809	4.96308	0.69697	Confirmed	4.33616	4.36825	2.60958	5.9601	0.858586	Confirmed
SNX32	3.14024	3.18859	0.82133	5.11089	0.636364	Tentative	NA	NA	NA	NA	NA	NA
C3orf23	4.15479	4.22408	2.09887	6.22819	0.858586	Confirmed	NA	NA	NA	NA	NA	NA
VPS4A	2.49098	2.60698	-0.203981	4.07217	0.505051	Tentative	NA	NA	NA	NA	NA	NA
FAM73A	4.25217	4.19718	2.34948	6.48407	0.888889	Confirmed	NA	NA	NA	NA	NA	NA
XAGE3	3.80921	3.71613	1.45314	5.95213	0.787879	Confirmed	NA	NA	NA	NA	NA	NA
HMGN1	4.92322	4.91056	3.26105	6.37648	0.959596	Confirmed	2.43031	2.49595	0.257426	4.07835	0.353535	Tentative
LOC649255	4.4303	4.4751	1.99804	6.20046	0.868687	Confirmed	NA	NA	NA	NA	NA	NA
ILMN_1916105	1.82177	1.89681	-0.401147	3.69022	0.141414	Rejected	NA	NA	NA	NA	NA	NA
C5orf25	3.27932	3.41309	0.868274	4.86964	0.717172	Confirmed	NA	NA	NA	NA	NA	NA
TOP1	4.46456	4.5434	2.27878	6.35499	0.919192	Confirmed	2.03063	2.11827	-0.182072	3.66245	0.121212	Rejected
SERBP1	5.47773	5.51568	3.96552	7.06602	0.969697	Confirmed	4.68245	4.62121	3.24032	5.85577	0.959596	Confirmed
AGRN	8.21286	8.21341	6.39673	9.75202	1	Confirmed	6.94944	6.90905	5.35723	8.52386	1	Confirmed
IL21	5.8168	5.92994	3.79875	7.23041	0.979798	Confirmed	NA	NA	NA	NA	NA	NA
ILMN_1881809	5.79784	5.7727	3.95917	6.89321	0.989899	Confirmed	NA	NA	NA	NA	NA	NA
RHOF	3.41201	3.58719	0.904577	5.39643	0.737374	Confirmed	11.1279	11.1785	9.07557	12.7332	1	Confirmed
GABRA4	1.64989	1.54602	-0.0627572	3.46973	0.040404	Rejected	NA	NA	NA	NA	NA	NA
ILMN_1833040	5.50031	5.473	3.67652	7.30416	0.969697	Confirmed	NA	NA	NA	NA	NA	NA
FPR2	5.47389	5.43062	3.80124	6.8036	0.989899	Confirmed	3.42192	3.54254	1.33319	4.82053	0.757576	Confirmed
FAM100B	4.2399	4.29513	1.29811	5.96931	0.878788	Confirmed	NA	NA	NA	NA	NA	NA
PRKAR1A	3.73042	3.73892	0.921972	5.6746	0.838384	Confirmed	3.08996	3.05842	1.16801	4.54682	0.636364	Confirmed
TSHR	6.61882	6.64842	4.59371	8.21627	0.989899	Confirmed	3.41813	3.49993	1.3968	5.3984	0.666667	Tentative
ZMYND8	3.76321	3.87996	1.02973	5.70705	0.777778	Confirmed	3.24583	3.39232	1.46045	4.75591	0.686869	Confirmed
THAP9	5.07601	5.14584	2.90933	6.74011	0.949495	Confirmed	5.78385	5.78204	3.86294	7.20827	0.979798	Confirmed
LOC123876	5.07805	5.19707	3.05318	6.78311	0.969697	Confirmed	NA	NA	NA	NA	NA	NA
ZNF496	5.86368	5.92804	4.18055	7.45956	0.989899	Confirmed	6.77572	6.77668	4.95315	8.35689	0.979798	Confirmed
ILMN_1831549	1.66704	1.55727	-0.815092	4.28078	0.040404	Rejected	NA	NA	NA	NA	NA	NA
MVP	3.46543	3.6166	1.41383	5.199	0.767677	Confirmed	7.28128	7.25204	6.11931	8.53796	1	Confirmed
ILMN_1885221	7.8821	7.8727	6.69335	9.28775	1	Confirmed	NA	NA	NA	NA	NA	NA
PPP1R13L	3.87511	3.96632	1.5717	5.14924	0.858586	Confirmed	4.34996	4.33422	2.45213	5.93982	0.89899	Confirmed
C7orf66	5.71558	5.67437	3.64481	7.53404	0.979798	Confirmed	NA	NA	NA	NA	NA	NA
CARD14	2.58564	2.61226	0.644113	4.75334	0.454545	Tentative	NA	NA	NA	NA	NA	NA
MAP7	1.85732	1.87928	-0.0613414	3.27093	0.0707071	Rejected	NA	NA	NA	NA	NA	NA
ILMN_1860070	2.37734	2.33063	-0.134067	4.58379	0.414141	Tentative	NA	NA	NA	NA	NA	NA
SLC25A14	7.01429	7.00684	5.55042	8.45279	1	Confirmed	3.49634	3.44306	1.24976	5.13851	0.747475	Confirmed
LOC641860	3.58424	3.59777	0.394109	5.2485	0.717172	Confirmed	NA	NA	NA	NA	NA	NA
LOC653799	4.28112	4.29187	2.43994	6.05264	0.858586	Confirmed	NA	NA	NA	NA	NA	NA
MYL4	6.77158	6.82248	4.90287	8.25525	1	Confirmed	2.65705	2.69905	0.529041	4.47293	0.474747	Tentative
TCFL5	3.23597	3.282	1.45312	5.36081	0.676768	Tentative	NA	NA	NA	NA	NA	NA
EDN1	3.61169	3.67926	0.837877	5.51927	0.747475	Confirmed	6.5458	6.55067	4.81489	7.78146	0.979798	Confirmed
MRPL2	4.1451	4.16005	2.13607	5.76112	0.888889	Confirmed	6.94988	6.96948	5.52147	8.56519	0.989899	Confirmed
CR1	2.92776	2.97295	1.04309	4.74879	0.565657	Tentative	NA	NA	NA	NA	NA	NA
BSG	4.01561	4.04125	1.88337	6.06051	0.868687	Confirmed	5.17712	5.19125	3.15236	6.68903	0.969697	Confirmed
ELL2	3.7813	3.92885	1.28712	5.48311	0.838384	Confirmed	3.46718	3.53598	1.01865	5.17712	0.69697	Confirmed
IMPDH2	4.8935	5.01802	2.58584	6.98437	0.949495	Confirmed	7.99011	7.98389	5.99049	9.45382	1	Confirmed
RAB3IL1	4.69767	4.73539	2.60312	6.55094	0.939394	Confirmed	3.43818	3.38917	1.12117	5.16367	0.707071	Confirmed
CABLES1	5.3939	5.39197	3.12279	7.10942	0.989899	Confirmed	4.80259	4.74425	3.18212	6.24202	0.949495	Confirmed
CD200	2.3535	2.43984	-0.800646	4.35383	0.414141	Tentative	NA	NA	NA	NA	NA	NA
MTUS1	3.44954	3.49189	1.88994	5.20242	0.787879	Confirmed	2.60252	2.69779	-0.407671	4.19383	0.494949	Tentative
EMILIN1	1.54989	1.60878	-0.472948	3.22113	0.0606061	Rejected	NA	NA	NA	NA	NA	NA

## Sheet: Table 1
MPC_OR_NUPS	Delta_centile_EFW_birth_div_days	Delta_weight_SDS_div_age	Birthweight	Birthweight_SDS
MPC	-0.368182	-0.0631399	3130	-0.96
MPC	0.059322	0.0575139	4590	1.94
MPC	0.17395	0.462738	3620	-0.21
MPC	-0.152212	0.0323741	3814	0.56
MPC	-0.146226	0.19403	2880	-1.51
MPC	0.356489	0.0169082	4200	1.34
MPC	-0.116379	0.19598	3410	-0.63
MPC	-0.267677	0.295082	2390	-2.01
MPC	-0.266038	0.142857	2800	-1.58
MPC	-0.5576	0.681698	2768	-2.41
MPC	-0.209783	0.662304	2064	-2.93
MPC	-0.390756	0.041958	3569	-0.33
MPC	-0.494624	0.557099	2180	-2.92
MPC	-0.337209	0.0632689	3200	-0.85
MPC	-0.12735	0.08646	3870	0.33
MPC	-0.557732	0.100763	2640	-1.23
MPC	0.0107438	0.0664653	3380	-0.78
MPC	0.0198413	0.275076	3375	-0.42
MPC	-0.569072	0.316514	2937	-0.62
MPC	-0.710345	0.183908	1880	-2.24
MPC	-0.370175	0.451613	2840	-1.92
MPC	0.383333	0.0672414	3435	0.16
MPC	-0.0228814	0.128824	3130	-1.4
MPC	-0.252033	0.0737834	3300	-0.97
MPC	-0.136937	0.774621	3570	-0.33
MPC	-0.437963	0.247312	2400	-2.45
MPC	-0.0590164	0.0222222	3840	0.62
MPC	-0.344615	0.0357853	3770	0.12
MPC	0.119298	-0.00666667	3980	1.39
MPC	-0.312782	0.310751	3140	-1
MPC	0.0966102	-0.0132743	3720	0.36
MPC	-0.369811	0.147011	2460	-2.33
MPC	-0.543119	0.0655226	3040	-1.26
MPC	-0.0957895	0.0833333	2630	-0.94
MPC	0.155	-0.153719	4150	0.91
MPC	-0.00877193	0.292035	3420	-0.19
MPC	0.0219298	0.247549	3288	-0.36
MPC	-0.707547	0.475279	2640	-1.89
MPC	-0.349123	0.401806	3182	-1.27
MPC	0.0936364	0.00244499	3640	0.48
MPC	-0.362136	0.454819	2730	-2.17
MPC	0.045098	0.0739496	2840	-0.81
MPC	0.117557	-0.291751	4242	1.09
MPC	-0.0528455	-0.182773	3560	-0.35
MPC	0.0627451	0.28471	3180	-0.15
MPC	-0.303947	0.34633	2002	-1.72
MPC	-0.00862069	0.0572687	3740	0.41
MPC	-0.464211	0.800915	1860	-4.1
MPC	-0.3	0.281573	3560	0.01
MPC	-0.125926	0.283255	2360	-1.62
MPC	-0.303571	0.49639	1808	-2.7
MPC	0.1752	-0.0639854	4120	1.18
MPC	-0.136364	0.198288	3560	-0.35
MPC	-0.0421569	-0.0871795	3380	0.49
NUPS	0.544118	-0.132308	3410	-0.2
NUPS	-0.466304	0.217066	2760	-2.04
NUPS	-0.0533333	0.0536332	3512	0.11
MPC	-0.565289	0.0998487	3000	-0.22
NUPS	-0.452055	0.170886	2380	-1.29
NUPS	-0.1875	-0.0931232	3480	0.31
NUPS	-0.149383	0.221068	3200	-1.01
NUPS	-0.19759	0.0623917	3330	-0.53
MPC	0.0248	0.152139	3520	-0.44
NUPS	-0.196296	0.151104	2840	-0.81
NUPS	0.0510417	0.163743	3270	-0.68
NUPS	-0.371084	0.406202	3226	-0.16
NUPS	-0.152222	0.234621	3600	-0.19
NUPS	-0.0597701	-0.0464	3800	0.18
NUPS	0.016	-0.0634921	3960	0.52
NUPS	-0.10303	-0.251462	4108	1.16
NUPS	0.0990099	0.0125448	3900	0.74
NUPS	-0.13617	0.281646	3640	0.19
NUPS	0.0855422	0.0229277	3792	0.17
NUPS	0.19125	0.0647482	3640	0.85
NUPS	0.284404	-0.0625	4340	1.27
MPC	-0.255357	0.709282	2780	-1.89
MPC	-0.525664	0.0831858	3318	-0.56
NUPS	-0.125	0.116638	3250	-0.96
NUPS	-0.00752688	0.183074	3610	-0.24
NUPS	0.158947	-0.0131579	3860	0.31
